# Supplementary material for: Dormitory of Physical and Engineering Sciences: Sleeping Beauties May Be Sleeping Innovations
Source: PLoS One. 2015 Oct 15;10(10):e0139786. doi: 10.1371/journal.pone.0139786 (PMC4607160; doi:10.1371/journal.pone.0139786)
Supplement: S1 File — (XLSX) [file pone.0139786.s004.xlsx]

## Sheet: Blad1
Physics
s=10
cs(max)=1.0
a(max)=a(min)=10
ca(min)=5
1980-2013
pub_year	sleeping_period_length	n_cits_sleeping_period	cit_rate_sleeping_period	awake_period_length	n_cits_awake_period	cit_rate_awake_period	n_cits_until_now	cit_rate_until_now	authors		institutes	title	source	volume	issue	pages	artnr	doi	doc_type	ut	n_cits_1980	n_cits_1981	n_cits_1982	n_cits_1983	n_cits_1984	n_cits_1985	n_cits_1986	n_cits_1987	n_cits_1988	n_cits_1989	n_cits_1990	n_cits_1991	n_cits_1992	n_cits_1993	n_cits_1994	n_cits_1995	n_cits_1996	n_cits_1997	n_cits_1998	n_cits_1999	n_cits_2000	n_cits_2001	n_cits_2002	n_cits_2003	n_cits_2004	n_cits_2005	n_cits_2006	n_cits_2007	n_cits_2008
1980	10	2	0.2	10	150	15	410	12.0588	OGINO, T; AOKI, M	JP	UNIV TOKYO	MECHANISM OF YELLOW LUMINESCENCE IN GAN	JAPANESE JOURNAL OF APPLIED PHYSICS	19	12	2395-2405	NULL	NULL	Article	A1980LB76200010	0	0	0	0	0	0	1	1	0	0	0	0	2	2	5	22	21	33	29	36	34	28	28	19	14	22	21	10	15
1980	10	9	0.9	10	94	9.4	297	8.73529	BALL, JS; CHIU, TW	US	UNIV UTAH	ANALYTIC PROPERTIES OF THE VERTEX FUNCTION IN GAUGE-THEORIES .1.	PHYSICAL REVIEW D	22	10	2542-2549	NULL	NULL	Article	A1980KS98400030	0	0	0	1	0	2	2	1	0	3	4	7	7	2	9	9	20	10	11	15	10	16	9	8	14	9	15	12	11
1980	10	10	1	10	84	8.4	232	6.82353	BARTELS, J	D	UNIV HAMBURG	HIGH-ENERGY BEHAVIOR IN A NON-ABELIAN GAUGE-THEORY .2. 1ST CORRECTIONS TO TN-]M BEYOND THE LEADING IN S APPROXIMATION	NUCLEAR PHYSICS B	175	3	365-401	NULL	NULL	Article	A1980KR49600001	0	0	5	2	2	0	0	1	0	0	1	4	3	3	7	14	15	12	8	17	5	9	12	7	13	16	10	12	9
1980	10	10	1	10	71	7.1	141	4.14706	HEINEMANN, M; OLBERT, S	US	BOSTON COLL; MIT	NON-WKB ALFVEN WAVES IN THE SOLAR-WIND	JOURNAL OF GEOPHYSICAL RESEARCH-SPACE PHYSICS	85	NA3	1311-1327	NULL	NULL	Article	A1980JN71700018	0	0	1	1	0	2	0	0	0	6	8	5	3	10	6	13	5	7	7	7	3	3	5	3	3	5	2	4	3
1980	10	8	0.8	10	70	7	113	3.32353	TUNG, RT; GRAHAM, WR	US	UNIV PENN	SINGLE ATOM SELF-DIFFUSION ON NICKEL SURFACES	SURFACE SCIENCE	97	1	73-87	NULL	NULL	Article	A1980KE65100012	0	1	1	3	0	0	0	0	3	0	5	6	7	12	8	7	10	6	3	6	5	1	3	4	1	2	3	3	2
1980	10	4	0.4	10	70	7	103	3.02941	VAVILOV, VS; GIPPIUS, AA; ZAITSEV, AM; DERYAGIN, BV; SPITSYN, BV; ALEKSENKO, AE	RU	PN LEBEDEV PHYS INST	INVESTIGATION OF THE CATHODOLUMINESCENCE OF EPITAXIAL DIAMOND FILMS	SOVIET PHYSICS SEMICONDUCTORS-USSR	14	9	1078-1079	NULL	NULL	Article	A1980LM93000032	0	0	0	0	0	1	0	0	0	3	6	13	8	7	9	9	8	4	3	3	1	3	0	3	2	0	1	3	2
1980	10	1	0.1	10	67	6.7	141	4.14706	WARD, WW; CODY, CW; HART, RC; CORMIER, MJ	US	RUTGERS STATE UNIV; UNIV GEORGIA - ATHENS	SPECTROPHOTOMETRIC IDENTITY OF THE ENERGY-TRANSFER CHROMOPHORES IN RENILLA AND AEQUOREA GREEN-FLUORESCENT PROTEINS	PHOTOCHEMISTRY AND PHOTOBIOLOGY	31	6	611-615	NULL	NULL	Note	A1980JV42500015	0	0	0	0	0	0	0	0	1	0	0	0	0	0	2	11	9	16	11	18	6	13	8	3	7	4	4	5	2
1980	10	5	0.5	10	65	6.5	200	5.88235	KWIECINSKI, J; PRASZALOWICZ, M	PL	NUCL PHYS INST; JAGIELLONIAN UNIV KRAKOW	3 GLUON INTEGRAL-EQUATION AND ODD C SINGLET REGGE SINGULARITIES IN QCD	PHYSICS LETTERS B	94	3	413-416	NULL	NULL	Article	A1980KF77100033	1	0	0	1	0	0	0	1	0	2	2	3	1	2	4	11	11	11	5	15	4	7	9	6	11	16	7	7	8
1980	10	5	0.5	10	61	6.1	136	4	KHOKHLOV, AR	RU	MV LOMONOSOV STATE UNIV	COLLAPSE OF WEAKLY CHARGED POLY-ELECTROLYTES	JOURNAL OF PHYSICS A-MATHEMATICAL AND GENERAL	13	3	979-987	NULL	NULL	Article	A1980JJ52000030	0	0	0	1	1	0	2	0	1	0	5	4	6	2	7	8	8	5	7	9	4	7	10	8	5	3	2	7	4
1980	10	2	0.2	10	59	5.9	89	2.61765	GOLDIN, GA; MENIKOFF, R; SHARP, DH	US	NORTHERN ILLINOIS UNIV; UNIV CALIF LOS ALAMOS NATL LAB	PARTICLE STATISTICS FROM INDUCED REPRESENTATIONS OF A LOCAL CURRENT GROUP	JOURNAL OF MATHEMATICAL PHYSICS	21	4	650-664	NULL	NULL	Article	A1980JM66900008	0	0	0	0	0	0	0	0	0	2	3	4	14	10	3	5	6	5	6	3	5	3	2	4	6	2	0	1	0
1980	10	9	0.9	10	58	5.8	169	4.97059	YOUNG, P	US	CALTECH	NUMERICAL-MODELS OF STAR-CLUSTERS WITH A CENTRAL BLACK-HOLE .1. ADIABATIC MODELS	ASTROPHYSICAL JOURNAL	242	3	1232-1237	NULL	NULL	Article	A1980LE19900036	0	0	1	1	2	2	0	0	2	1	1	0	4	4	8	9	5	8	8	11	3	6	5	8	8	13	8	9	7
1980	10	4	0.4	10	56	5.6	261	7.67647	SUZUKI, K; LEE, SY	JP, US	KYUSHU INST TECHNOL; SUNY STONY BROOK - STONY BROOK	CONVERGENT THEORY FOR EFFECTIVE INTERACTION IN NUCLEI	PROGRESS OF THEORETICAL PHYSICS	64	6	2091-2106	NULL	NULL	Article	A1980KX81700016	0	0	0	1	0	2	1	0	0	0	2	4	4	8	14	4	9	3	5	3	7	11	12	12	17	21	16	22	16
1980	10	10	1	10	54	5.4	395	11.6176	HOLLAND, GJ	US	BUREAU METEOROL RES CTR	AN ANALYTIC MODEL OF THE WIND AND PRESSURE PROFILES IN HURRICANES	MONTHLY WEATHER REVIEW	108	8	1212-1218	NULL	NULL	Article	A1980KH89100010	0	1	0	4	1	0	1	1	1	1	3	1	1	8	4	5	9	7	10	6	6	6	7	13	13	12	23	18	32
1980	10	6	0.6	10	52	5.2	127	3.73529	DODONOV, VV; KURMYSHEV, EV; MANKO, VI	RU	PN LEBEDEV PHYS INST	GENERALIZED UNCERTAINTY RELATION AND CORRELATED COHERENT STATES	PHYSICS LETTERS A	79	2015-02-03	150-152	NULL	NULL	Article	A1980KN36700006	0	1	0	1	0	0	0	1	1	2	2	2	3	3	3	11	8	8	5	7	6	7	9	5	2	7	5	9	3
1980	10	8	0.8	10	52	5.2	260	7.64706	LANDAHL, MT	US, SW	MIT; KUNGLIGA TEKNISKA HOGSKOLAN	A NOTE ON AN ALGEBRAIC INSTABILITY OF INVISCID PARALLEL SHEAR FLOWS	JOURNAL OF FLUID MECHANICS	98	MAY	243-251	NULL	NULL	Article	A1980JX89500002	0	2	1	3	0	0	1	0	0	1	3	4	5	6	9	4	7	4	8	2	7	9	8	12	9	11	9	24	14
1981	10	3	0.3	10	98	9.8	276	8.36364	NYDEN, MR; PETERSSON, GA	US	WESLEYAN UNIV	COMPLETE BASIS SET CORRELATION ENERGIES .1. THE ASYMPTOTIC CONVERGENCE OF PAIR NATURAL ORBITAL EXPANSIONS	JOURNAL OF CHEMICAL PHYSICS	75	4	1843-1862	NULL	NULL	Article	A1981LZ39200031	0	0	0	0	0	1	0	1	0	1	0	1	1	0	3	0	7	8	15	35	28	14	9	9	5	5	14	9	26
1981	10	7	0.7	10	79	7.9	280	8.48485	SANTONICO, R; CARDARELLI, R	IT	UNIV ROMA SAPIENZA; INFN NATL INST NUCL PHYS	DEVELOPMENT OF RESISTIVE PLATE COUNTERS	NUCLEAR INSTRUMENTS & METHODS IN PHYSICS RESEARCH	187	2015-02-03	377-380	NULL	NULL	Article	A1981MZ27300009	0	0	0	4	1	0	1	0	1	0	0	3	5	3	11	8	8	9	10	14	8	7	11	13	22	11	15	15	11
1981	10	9	0.9	10	79	7.9	171	5.18182	MARCHENKO, VI	RU	ACAD SCI USSR	POSSIBLE STRUCTURES AND PHASE-TRANSITIONS ON THE SURFACE OF CRYSTALS	JETP LETTERS	33	8	381-383	NULL	NULL	Article	A1981MJ46400001	0	0	0	0	1	1	1	0	0	1	5	8	11	2	5	6	11	11	10	8	7	12	11	7	12	6	6	8	2
1981	10	7	0.7	10	77	7.7	136	4.12121	GINZBURG, IF; KOTKIN, GL; SERBO, VG; TELNOV, VI	RU	RUSSIAN ACAD SCI	PRODUCTION OF HIGH-ENERGY COLLIDING GAMMA-GAMMA-BEAMS AND GAMMA-E-BEAMS WITH A HIGH LUMINOSITY AT VLEPP ACCELERATORS	JETP LETTERS	34	9	491-495	NULL	NULL	Article	A1981NM10900009	0	0	1	0	2	0	1	1	0	0	2	2	3	6	13	9	12	8	10	3	11	8	2	5	5	6	9	5	1
1981	10	10	1	10	74	7.4	141	4.27273	HALDANE, FDM	F	INST MAX VON LAUE PAUL LANGEVIN	DEMONSTRATION OF THE LUTTINGER LIQUID CHARACTER OF BETHE-ANSATZ-SOLUBLE MODELS OF 1-D QUANTUM FLUIDS	PHYSICS LETTERS A	81	2015-02-03	153-155	NULL	NULL	Article	A1981KY16100018	0	0	0	2	2	0	3	1	0	0	2	8	9	11	11	10	8	6	5	1	5	4	2	3	9	3	3	1	5
1981	10	1	0.1	10	73	7.3	128	3.87879	KANASHOV, AA; RUBENCHIK, AM	RU	RUSSIAN ACAD SCI	ON DIFFRACTION AND DISPERSION EFFECT ON 3 WAVE INTERACTION	PHYSICA D-NONLINEAR PHENOMENA	4	1	122-134	NULL	NULL	Article	A1981MQ42000008	0	0	0	0	1	0	0	0	0	0	0	0	0	0	0	10	6	14	24	6	13	7	8	5	10	7	3	1	0
1981	10	10	1	10	67	6.7	581	17.6061	JAIN, SR; ADIGA, KC; VERNEKER, VRP	IN	INDIAN INST SCI	A NEW APPROACH TO THERMOCHEMICAL CALCULATIONS OF CONDENSED FUEL-OXIDIZER MIXTURES	COMBUSTION AND FLAME	40	1	71-79	NULL	NULL	Article	A1981KX39900008	0	0	0	0	1	1	0	0	1	2	5	1	5	8	5	2	8	10	7	13	8	17	23	29	28	30	36	36	47
1981	10	5	0.5	10	66	6.6	189	5.72727	BOTTEN, IC; CRAIG, MS; MCPHEDRAN, RC; ADAMS, JL; ANDREWARTHA, JR	AUS	UNIV TECHNOL SYDNEY; UNIV SYDNEY; UNIV TASMANIA	THE DIELECTRIC LAMELLAR DIFFRACTION GRATING	OPTICA ACTA	28	3	413-428	NULL	NULL	Article	A1981LL65400012	0	0	0	1	3	1	0	0	0	0	0	2	4	8	7	9	13	6	12	1	4	3	2	4	3	4	4	9	8
1981	10	1	0.1	10	65	6.5	190	5.75758	BOKMAN, SH; WARD, WW	US	RUTGERS STATE UNIV	RENATURATION OF AEQUOREA GREEN-FLUORESCENT PROTEIN	BIOCHEMICAL AND BIOPHYSICAL RESEARCH COMMUNICATIONS	101	4	1372-1380	NULL	NULL	Article	A1981MF16200041	0	0	0	1	0	0	0	0	0	0	0	0	0	0	1	1	9	10	11	15	18	11	13	13	14	8	5	4	12
1981	10	1	0.1	10	64	6.4	126	3.81818	DOLGOV, AD	US	STATE ATOM ENERGY COMMISS	NEUTRINOS IN THE EARLY UNIVERSE	SOVIET JOURNAL OF NUCLEAR PHYSICS-USSR	33	5	700-706	NULL	NULL	Article	A1981NC37900018	0	0	0	0	0	0	0	0	0	0	1	2	3	11	5	7	9	7	7	3	10	12	5	2	3	5	2	8	3
1981	10	5	0.5	10	60	6	89	2.69697	VASILEV, AN; PISMAK, YM; KHONKONEN, YR	RU	AA ZHDANOV STATE UNIV	SIMPLE METHOD OF CALCULATING THE CRITICAL INDEXES IN THE 1/N EXPANSION	THEORETICAL AND MATHEMATICAL PHYSICS	46	2	104-113	NULL	NULL	Article	A1981NE30200002	0	0	0	0	0	0	1	1	0	1	2	6	6	12	10	5	4	5	9	2	1	3	3	3	1	3	3	1	1
1981	10	9	0.9	10	58	5.8	258	7.81818	DACOSTA, RCT	BR	UNIV SAO PAULO	QUANTUM-MECHANICS OF A CONSTRAINED PARTICLE	PHYSICAL REVIEW A	23	4	1982-1987	NULL	NULL	Article	A1981LH13600050	0	0	1	0	1	1	0	0	2	1	3	3	9	6	6	6	8	6	6	2	6	7	6	7	8	16	13	15	13
1981	10	7	0.7	10	57	5.7	196	5.93939	HULSHEGER, H; POTEL, J; NIEMANN, EG	D	HANOVER UNIV MED	KILLING OF BACTERIA WITH ELECTRIC PULSES OF HIGH-FIELD STRENGTH	RADIATION AND ENVIRONMENTAL BIOPHYSICS	20	1	53-65	NULL	NULL	Article	A1981MV68500006	0	0	1	0	0	1	0	2	2	0	1	0	1	2	6	5	5	9	5	12	12	8	18	16	7	12	11	12	9
1981	10	9	0.9	10	57	5.7	83	2.51515	SAMET, JM; SPEIZER, FE; BISHOP, Y; SPENGLER, JD; FERRIS, BG	US	UNIV NEW MEXICO; HARVARD UNIV; US DOE	THE RELATIONSHIP BETWEEN AIR-POLLUTION AND EMERGENCY ROOM VISITS IN AN INDUSTRIAL COMMUNITY	JOURNAL OF THE AIR POLLUTION CONTROL ASSOCIATION	31	3	236-240	NULL	NULL	Article	A1981LG89700004	0	0	0	3	1	0	1	1	0	1	2	4	8	8	5	8	6	4	4	3	7	1	3	3	1	2	0	0	1
1981	10	5	0.5	10	56	5.6	84	2.54545	YAKHOT, V	US	CTY UNIV NEW YORK	LARGE-SCALE PROPERTIES OF UNSTABLE SYSTEMS GOVERNED BY THE KURAMOTO-SIVASHINKSI EQUATION	PHYSICAL REVIEW A	24	1	642-644	NULL	NULL	Article	A1981LW41600072	0	0	0	1	0	2	0	0	0	1	1	1	10	7	4	10	10	4	1	4	5	2	3	4	3	1	2	1	1
1981	10	9	0.9	10	55	5.5	99	3	TAKASHIMA, M	JP	OSAKA CITY UNIV	SURFACE-TENSION DRIVEN INSTABILITY IN A HORIZONTAL LIQUID LAYER WITH A DEFORMABLE FREE-SURFACE .1. STATIONARY CONVECTION	JOURNAL OF THE PHYSICAL SOCIETY OF JAPAN	50	8	2745-2750	NULL	NULL	Article	A1981MK02500044	0	0	0	0	0	1	0	3	1	2	2	2	4	5	7	7	4	7	5	11	3	5	1	4	1	3	0	3	4
1981	10	2	0.2	10	55	5.5	478	14.4848	UNRUH, WG	CAN	UNIV BRITISH COLUMBIA	EXPERIMENTAL BLACK-HOLE EVAPORATION	PHYSICAL REVIEW LETTERS	46	21	1351-1353	NULL	NULL	Article	A1981LQ45300001	0	0	1	0	1	0	0	0	0	0	0	2	0	0	2	3	3	6	12	9	18	22	16	26	22	36	29	24	36
1981	10	10	1	10	51	5.1	82	2.48485	CLEM, JR	US	IOWA STATE UNIV	FLUX-FLOW NOISE IN SUPERCONDUCTORS	PHYSICS REPORTS-REVIEW SECTION OF PHYSICS LETTERS	75	1	1955-01-01	NULL	NULL	Review	A1981MJ17700001	0	0	0	3	0	0	1	1	0	4	1	1	2	2	6	13	5	3	6	6	7	0	3	3	4	3	2	0	1
1981	10	2	0.2	10	50	5	100	3.0303	ZEPPENFELD, D	D	MAX PLANCK SOC-MAX PLANCK INST PHYS & ASTROPHYS	SU (3) RELATIONS FOR B-MESON DECAYS	ZEITSCHRIFT FUR PHYSIK C-PARTICLES AND FIELDS	8	1	77-84	NULL	NULL	Article	A1981LK58800014	0	1	0	1	0	0	0	0	0	0	0	1	0	1	4	10	8	3	9	6	8	3	1	5	10	5	6	3	1
1982	10	10	1	10	173	17.3	677	21.1562	KUWATA, J; UCHINO, K; NOMURA, S	JP	TOKYO INST TECHNOL	DIELECTRIC AND PIEZOELECTRIC PROPERTIES OF 0.91PB(ZN1/3NB2/3)O3-0.09PBTIO3 SINGLE-CRYSTALS	JAPANESE JOURNAL OF APPLIED PHYSICS PART 1-REGULAR PAPERS SHORT NOTES & REVIEW PAPERS	21	9	1298-1302	NULL	NULL	Article	A1982PN58400009	0	0	0	0	0	0	1	4	1	2	2	0	4	2	4	2	5	14	15	33	44	50	68	53	48	68	44	40	35
1982	10	10	1	10	99	9.9	486	15.1875	DIEKS, D	NL	UNIV UTRECHT	COMMUNICATION BY ELECTRON-PARAMAGNETIC-RES DEVICES	PHYSICS LETTERS A	92	6	271-272	NULL	NULL	Article	A1982PS52600004	0	0	0	2	1	2	3	1	0	1	0	0	1	2	2	1	4	9	21	19	23	17	28	22	26	39	42	37	28
1982	10	7	0.7	10	93	9.3	181	5.65625	POLLERT, E; KRUPICKA, S; KUZMICOVA, E	CH	INST PHYS	STRUCTURAL STUDY OF PR1-XCAXMNO3 AND Y1-XCAXMNO3 PEROVSKITES	JOURNAL OF PHYSICS AND CHEMISTRY OF SOLIDS	43	12	1137-1145	NULL	NULL	Article	A1982PZ76500005	0	0	0	0	0	0	1	1	0	0	3	2	2	1	3	5	15	18	14	12	7	16	9	3	6	8	8	6	9
1982	10	10	1	10	80	8	225	7.03125	KASHCHIEV, D	BUL	BULGARIAN ACAD SCI	ON THE RELATION BETWEEN NUCLEATION WORK, NUCLEUS SIZE, AND NUCLEATION RATE	JOURNAL OF CHEMICAL PHYSICS	76	10	5098-5102	NULL	NULL	Article	A1982NP92500055	0	0	0	2	2	2	1	1	1	0	0	1	1	5	4	5	10	6	6	8	13	22	10	7	15	10	11	9	12
1982	10	5	0.5	10	78	7.8	248	7.75	SCULLY, MO; DRUHL, K	D, US	MAX PLANCK SOC-MAX PLANCK INST QUANTUM OPT; UNIV NEW MEXICO	QUANTUM ERASER - A PROPOSED PHOTON-CORRELATION EXPERIMENT CONCERNING OBSERVATION AND DELAYED CHOICE IN QUANTUM-MECHANICS	PHYSICAL REVIEW A	25	4	2208-2213	NULL	NULL	Article	A1982NL04300044	0	0	0	1	2	0	0	1	0	0	0	1	2	1	1	5	9	6	13	11	15	15	14	9	9	7	9	23	11
1982	10	9	0.9	10	77	7.7	125	3.90625	KURAKADO, M	JP	KYOTO UNIV	POSSIBILITY OF HIGH-RESOLUTION DETECTORS USING SUPERCONDUCTING TUNNEL-JUNCTIONS	NUCLEAR INSTRUMENTS & METHODS IN PHYSICS RESEARCH	196	1	275-277	NULL	NULL	Article	A1982NT08000048	0	0	0	0	0	0	2	1	1	1	0	4	4	12	1	10	13	8	6	7	7	9	5	4	4	3	4	5	4
1982	10	10	1	10	76	7.6	425	13.2812	DECKMAN, HW; DUNSMUIR, JH		EXXON MOBIL CO	NATURAL LITHOGRAPHY	APPLIED PHYSICS LETTERS	41	4	377-379	NULL	NULL	Article	A1982PB88600029	0	0	0	0	1	3	0	2	1	1	0	2	2	6	4	4	10	9	9	13	10	9	15	12	26	26	25	28	31
1982	10	3	0.3	10	70	7	156	4.875	WARD, WW; PRENTICE, HJ; ROTH, AF; CODY, CW; REEVES, SC		RUTGERS STATE UNIV	SPECTRAL PERTURBATIONS OF THE AEQUOREA GREEN-FLUORESCENT PROTEIN	PHOTOCHEMISTRY AND PHOTOBIOLOGY	35	6	803-808	NULL	NULL	Article	A1982NV53300006	0	0	0	1	0	1	0	0	1	0	0	0	0	0	2	4	8	8	9	15	12	12	12	6	5	8	10	5	7
1982	10	1	0.1	10	69	6.9	190	5.9375	DOROKHOV, ON		LD LANDAU THEORET PHYS INST	TRANSMISSION COEFFICIENT AND THE LOCALIZATION LENGTH OF AN ELECTRON IN N BOUND DISORDERED CHAINS	JETP LETTERS	36	7	318-321	NULL	NULL	Article	A1982QP81200011	0	0	0	0	0	0	0	0	1	0	0	0	0	1	5	10	12	7	8	7	7	12	11	11	9	13	5	11	11
1982	10	10	1	10	67	6.7	116	3.625	BENIOFF, P		ARGONNE NATL LAB	QUANTUM-MECHANICAL HAMILTONIAN MODELS OF TURING-MACHINES	JOURNAL OF STATISTICAL PHYSICS	29	3	515-546	NULL	NULL	Article	A1982PW65100006	0	0	0	1	2	2	0	1	2	1	0	1	1	2	4	9	8	9	10	10	7	7	6	7	3	3	4	1	5
1982	10	9	0.9	10	66	6.6	94	2.9375	DINE, M; SREDNICKI, M		INST ADV STUDY; PRINCETON UNIV	MORE SUPERSYMMETRIC TECHNICOLOR	NUCLEAR PHYSICS B	202	2	238-252	NULL	NULL	Article	A1982NZ37900004	0	0	1	3	3	0	0	0	0	1	1	0	0	0	0	2	7	16	16	14	6	5	2	2	2	0	2	2	3
1982	10	10	1	10	65	6.5	139	4.34375	HUNG, YY		OAKLAND UNIV	SHEAROGRAPHY - A NEW OPTICAL METHOD FOR STRAIN-MEASUREMENT AND NON-DESTRUCTIVE TESTING	OPTICAL ENGINEERING	21	3	391-395	NULL	NULL	Article	A1982NS58400003	0	0	0	0	0	0	0	0	1	3	0	6	7	5	4	7	6	12	6	6	4	8	4	6	7	3	5	4	5
1982	10	10	1	10	65	6.5	103	3.21875	HUSE, DA; SIGGIA, ED		CORNELL UNIV	THE DENSITY DISTRIBUTION OF A WEAKLY INTERACTING BOSE-GAS IN AN EXTERNAL POTENTIAL	JOURNAL OF LOW TEMPERATURE PHYSICS	46	2015-01-02	137-149	NULL	NULL	Article	A1982NC09400010	0	0	2	0	1	1	1	2	1	2	0	0	0	1	1	2	15	15	11	12	4	4	7	0	5	1	2	2	2
1982	10	10	1	10	61	6.1	144	4.5	CAMPBELL, AM		UNIV CAMBRIDGE	A GENERAL TREATMENT OF LOSSES IN MULTIFILAMENTARY SUPERCONDUCTORS	CRYOGENICS	22	1	2015-03-16	NULL	NULL	Article	A1982MY23600001	0	0	1	2	2	0	1	1	1	1	0	1	1	1	6	2	4	9	8	7	11	12	11	7	4	5	9	7	2
1982	10	10	1	10	59	5.9	134	4.1875	GABRIEL, A; DAUVERGNE, F		EMBL	THE LOCALIZATION METHOD USED AT EMBL	NUCLEAR INSTRUMENTS & METHODS IN PHYSICS RESEARCH	201	1	223-224	NULL	NULL	Article	A1982PJ26300030	0	0	0	0	0	1	2	1	3	0	0	3	1	2	3	9	5	3	12	6	11	7	6	14	8	4	11	8	4
1982	10	9	0.9	10	58	5.8	79	2.46875	GHOSH, A; NANDA, NC; MAURER, G		UNIV ROCHESTER; ROCHESTER INST TECHNOL	3-DIMENSIONAL RECONSTRUCTION OF ECHOCARDIOGRAPHIC IMAGES USING THE ROTATION METHOD	ULTRASOUND IN MEDICINE AND BIOLOGY	8	6	655-661	NULL	NULL	Article	A1982PY24400009	0	0	0	1	1	0	1	1	2	0	2	1	1	5	7	5	14	5	11	5	4	1	2	2	3	1	0	2	0
1982	10	5	0.5	10	55	5.5	121	3.78125	ONODA, M; KUWATA, J; KANETA, K; TOYAMA, K; NOMURA, S		TOKYO INST TECHNOL	BA(ZN1/3NB2/3)O3-SR(ZN1/3NB2/3)O3 SOLID-SOLUTION CERAMICS WITH TEMPERATURE-STABLE HIGH DIELECTRIC-CONSTANT AND LOW MICROWAVE LOSS	JAPANESE JOURNAL OF APPLIED PHYSICS PART 1-REGULAR PAPERS SHORT NOTES & REVIEW PAPERS	21	12	1707-1710	NULL	NULL	Article	A1982QD21800010	0	0	0	0	1	0	1	0	1	1	0	1	4	4	6	6	5	7	5	5	10	3	12	11	5	3	5	2	5
1982	10	8	0.8	10	54	5.4	134	4.1875	ISHIKAWA, T; CHOU, TW		UNIV DELAWARE	ELASTIC BEHAVIOR OF WOVEN HYBRID COMPOSITES	JOURNAL OF COMPOSITE MATERIALS	16	JAN	2015-02-19	NULL	NULL	Article	A1982NN63400001	0	0	0	0	0	0	1	1	1	1	3	1	3	3	1	2	4	7	8	9	10	7	4	6	8	6	1	6	8
1982	10	6	0.6	10	52	5.2	104	3.25	BALUJA, KL; BURKE, PG; MORGAN, LA		QUEENS UNIV BELFAST; UNIV LONDON ROYAL HOLLOWAY COLL	R-MATRIX PROPAGATION PROGRAM FOR SOLVING COUPLED SECOND-ORDER DIFFERENTIAL-EQUATIONS	COMPUTER PHYSICS COMMUNICATIONS	27	3	299-307	NULL	NULL	Article	A1982PJ54600005	0	0	0	0	2	0	1	0	1	0	0	2	2	3	3	4	4	6	6	8	5	11	1	4	4	2	3	10	4
1982	10	10	1	10	51	5.1	81	2.53125	KAPON, E; HARDY, A; KATZIR, A		TEL AVIV UNIV; WEIZMANN INST SCI REHOVOT	THE EFFECT OF COMPLEX COUPLING-COEFFICIENTS ON DISTRIBUTED FEEDBACK LASERS	IEEE JOURNAL OF QUANTUM ELECTRONICS	18	1	66-71	NULL	NULL	Article	A1982MY71200014	0	0	0	0	1	0	1	0	1	1	2	4	10	4	2	6	7	10	7	1	3	1	0	2	2	0	1	1	2
1982	10	6	0.6	10	51	5.1	85	2.65625	BEZZERIDES, B; JONES, RD; FORSLUND, DW		UNIV CALIF LOS ALAMOS NATL LAB	PLASMA MECHANISM FOR ULTRAVIOLET HARMONIC RADIATION DUE TO INTENSE CO2 LIGHT	PHYSICAL REVIEW LETTERS	49	3	202-205	NULL	NULL	Article	A1982NX41600007	0	0	0	1	1	1	0	0	1	0	1	1	1	4	3	3	10	9	6	5	5	5	3	5	2	3	1	3	2
1983	10	7	0.7	10	345	34.5	799	25.7742	FUJISAKA, H; YAMADA, T		KAGOSHIMA UNIV; KYUSHU INST TECHNOL	STABILITY THEORY OF SYNCHRONIZED MOTION IN COUPLED-OSCILLATOR SYSTEMS	PROGRESS OF THEORETICAL PHYSICS	69	1	32-47	NULL	NULL	Article	A1983QC29300003	0	0	0	0	1	1	0	0	1	0	2	1	1	2	11	14	36	41	39	32	63	50	57	52	31	51	45	34	48
1983	10	0	0	10	93	9.3	385	12.4194	AKAMA, K		SAITAMA MED COLL	PRE-GEOMETRY	LECTURE NOTES IN PHYSICS	176	NULL	267-271	NULL	NULL	Article	A1983QK86400042	0	0	0	0	0	0	0	0	0	0	0	0	0	0	0	0	0	0	0	0	13	44	36	30	42	33	26	24	37
1983	10	10	1	10	93	9.3	152	4.90323	HOLLAND, R		ELECTRO MAGNET APPLICAT INC	FINITE-DIFFERENCE SOLUTION OF MAXWELLS EQUATIONS IN GENERALIZED NONORTHOGONAL COORDINATES	IEEE TRANSACTIONS ON NUCLEAR SCIENCE	30	6	4589-4591	NULL	NULL	Article	A1983RZ80100101	0	0	0	0	0	0	0	0	0	0	1	4	5	9	9	6	19	10	10	11	8	3	8	4	11	3	5	3	0
1983	10	10	1	10	69	6.9	101	3.25806	WESTBROOK, CK		UNIV CALIF LAWRENCE LIVERMORE NATL LAB	NUMERICAL MODELING OF FLAME INHIBITION BY CF3BR	COMBUSTION SCIENCE AND TECHNOLOGY	34	2015-01-06	201-225	NULL	NULL	Article	A1983SX80500010	0	0	0	0	0	2	1	1	2	1	1	0	2	3	5	9	14	8	9	6	6	5	4	0	2	4	1	2	4
1983	10	10	1	10	66	6.6	113	3.64516	PANDEY, A; MEHTA, ML		CENS-DIV PHYS	GAUSSIAN ENSEMBLES OF RANDOM HERMITIAN MATRICES INTERMEDIATE BETWEEN ORTHOGONAL AND UNITARY ONES	COMMUNICATIONS IN MATHEMATICAL PHYSICS	87	4	449-468	NULL	NULL	Article	A1983QA06200001	0	0	0	0	0	1	0	0	2	1	1	2	3	7	6	8	13	7	7	4	5	5	4	7	3	1	2	6	2
1983	10	6	0.6	10	62	6.2	115	3.70968	HILL, CT		FERMI NATL ACCELERAT LAB	MONOPOLONIUM	NUCLEAR PHYSICS B	224	3	469-490	NULL	NULL	Article	A1983RK28600006	0	0	0	0	1	2	0	0	0	0	2	0	1	1	2	2	2	4	8	10	11	9	13	8	10	4	5	5	4
1983	10	5	0.5	10	62	6.2	113	3.64516	KIRSCHNER, R; LIPATOV, LN		UNIV LEIPZIG; BP KONSTANTINOV NUCL PHYS INST	DOUBLE LOGARITHMIC ASYMPTOTICS AND REGGE SINGULARITIES OF QUARK AMPLITUDES WITH FLAVOR EXCHANGE	NUCLEAR PHYSICS B	213	1	122-148	NULL	NULL	Article	A1983QG15300006	0	0	0	1	0	0	0	1	1	0	0	0	2	3	0	2	13	9	9	10	4	6	6	9	7	4	2	4	4
1983	10	9	0.9	10	60	6	155	5	NOMURA, S		TOKYO INST TECHNOL	CERAMICS FOR MICROWAVE DIELECTRIC RESONATOR	FERROELECTRICS	49	2015-01-04	61-70	NULL	NULL	Article	A1983RY74700006	0	0	0	0	0	0	0	0	0	2	2	0	5	3	5	3	7	5	4	7	11	6	9	13	12	10	10	6	6
1983	10	6	0.6	10	59	5.9	232	7.48387	YAO, X; CHEN, Z; CROSS, LE		PENN STATE UNIV	POLARIZATION AND DEPOLARIZATION BEHAVIOR OF HOT-PRESSED LEAD LANTHANUM ZIRCONATE TITANATE CERAMICS	JOURNAL OF APPLIED PHYSICS	54	6	3399-3403	NULL	NULL	Article	A1983QU28800073	0	0	0	0	1	1	0	0	1	0	3	0	0	2	2	7	7	3	10	5	7	5	11	7	14	17	18	13	20
1983	10	10	1	10	57	5.7	122	3.93548	MERRITT, R; PURCELL, C; STROINK, G		DALHOUSIE UNIV	UNIFORM MAGNETIC-FIELD PRODUCED BY 3-SQUARE, 4-SQUARE, AND 5-SQUARE COILS	REVIEW OF SCIENTIFIC INSTRUMENTS	54	7	879-882	NULL	NULL	Article	A1983QX64300014	0	0	0	0	0	2	0	2	1	1	0	3	1	6	2	8	5	3	6	9	7	7	4	12	5	3	6	2	4
1983	10	8	0.8	10	53	5.3	127	4.09677	HOGAN, CJ		CALTECH	MAGNETOHYDRODYNAMIC EFFECTS OF A 1ST-ORDER COSMOLOGICAL PHASE-TRANSITION	PHYSICAL REVIEW LETTERS	51	16	1488-1491	NULL	NULL	Article	A1983RL41300025	0	0	0	0	1	1	1	1	1	2	0	1	0	3	2	6	4	13	11	3	4	1	6	6	4	7	6	4	3
1983	10	3	0.3	10	53	5.3	136	4.3871	HULSHEGER, H; POTEL, J; NIEMANN, EG		HANOVER UNIV MED	ELECTRIC-FIELD EFFECTS ON BACTERIA AND YEAST-CELLS	RADIATION AND ENVIRONMENTAL BIOPHYSICS	22	2	149-162	NULL	NULL	Article	A1983QY90000006	0	0	0	0	0	0	0	0	1	0	0	1	1	1	3	6	7	8	2	5	7	6	8	7	8	5	3	7	9
1983	10	8	0.8	10	51	5.1	83	2.67742	BERNREUTHER, W		UNIV HEIDELBERG	DECOUPLING OF HEAVY QUARKS IN QUANTUM CHROMODYNAMICS	ANNALS OF PHYSICS	151	1	127-162	NULL	NULL	Article	A1983RS58800005	0	0	0	0	0	2	0	1	1	0	2	0	2	2	3	6	7	3	12	8	5	1	4	3	0	3	4	2	4
1983	10	4	0.4	10	51	5.1	102	3.29032	NAKAJIMA, T; TANAKA, M; YAMAUCHI, T		TOHOKU UNIV; JAPAN METEOROL AGCY	RETRIEVAL OF THE OPTICAL-PROPERTIES OF AEROSOLS FROM AUREOLE AND EXTINCTION DATA	APPLIED OPTICS	22	19	2951-2959	NULL	NULL	Article	A1983RK87000006	0	0	0	0	0	2	0	1	0	0	0	0	1	3	1	3	5	8	12	4	7	5	3	11	5	4	2	7	3
1983	10	10	1	10	50	5	97	3.12903	TRZASKOMA, PP; MCCAFFERTY, E; CROWE, CR		US NAVY	CORROSION BEHAVIOR OF SIC AL METAL MATRIX COMPOSITES	JOURNAL OF THE ELECTROCHEMICAL SOCIETY	130	9	1804-1809	NULL	NULL	Article	A1983RF75300003	0	0	0	0	0	1	3	0	1	1	1	1	2	0	6	5	4	7	3	9	3	5	8	0	3	3	4	5	4
1984	10	9	0.9	10	306	30.6	589	19.6333	BAILIN, D; LOVE, A		UNIV SUSSEX; UNIV LONDON BEDFORD COLL	SUPERFLUIDITY AND SUPERCONDUCTIVITY IN RELATIVISTIC FERMION SYSTEMS	PHYSICS REPORTS-REVIEW SECTION OF PHYSICS LETTERS	107	6	325-385	NULL	NULL	Review	A1984TC28700001	0	0	0	0	0	2	2	0	0	0	0	2	0	3	2	1	2	5	14	36	58	67	71	50	51	35	43	39	27
1984	10	8	0.8	10	99	9.9	593	19.7667	EPHRAIM, Y; MALAH, D		STANFORD UNIV; TECHNION ISRAEL INST TECHNOL	SPEECH ENHANCEMENT USING A MINIMUM MEAN-SQUARE ERROR SHORT-TIME SPECTRAL AMPLITUDE ESTIMATOR	IEEE TRANSACTIONS ON ACOUSTICS SPEECH AND SIGNAL PROCESSING	32	6	1109-1121	NULL	NULL	Article	A1984TX93800001	0	0	0	0	0	0	0	1	0	1	1	1	1	3	4	4	6	5	10	7	11	16	16	20	21	20	41	58	44
1984	10	7	0.7	10	85	8.5	222	7.4	MELTON, LA		UNIV TEXAS DALLAS	SOOT DIAGNOSTICS BASED ON LASER-HEATING	APPLIED OPTICS	23	13	2201-2208	NULL	NULL	Article	A1984SY73300036	0	0	0	0	0	1	1	0	1	0	1	1	1	1	4	5	8	5	7	12	9	8	13	14	8	16	22	10	14
1984	10	9	0.9	10	80	8	130	4.33333	DINE, M; FISCHLER, W; NEMESCHANSKY, D		INST ADV STUDY; UNIV TEXAS - AUSTIN; PRINCETON UNIV	SOLUTION OF THE ENTROPY CRISIS OF SUPERSYMMETRIC THEORIES	PHYSICS LETTERS B	136	3	169-174	NULL	NULL	Article	A1984SG34300010	0	0	0	0	1	3	2	0	1	0	1	0	0	1	1	3	15	12	8	12	6	8	5	10	7	4	6	7	3
1984	10	3	0.3	10	70	7	117	3.9	KOWALSKIGLIKMAN, J		WARSAW UNIV	VACUUM STATES IN SUPERSYMMETRIC KALUZA-KLEIN THEORY	PHYSICS LETTERS B	134	2015-03-04	194-196	NULL	NULL	Article	A1984SB29900012	0	0	0	0	0	0	1	0	0	1	0	1	0	0	0	0	0	0	0	0	0	1	41	28	11	12	5	6	2
1984	10	8	0.8	10	58	5.8	164	5.46667	NIKOLOVA, L; TODOROV, T		BULGARIAN ACAD SCI	DIFFRACTION EFFICIENCY AND SELECTIVITY OF POLARIZATION HOLOGRAPHIC RECORDING	OPTICA ACTA	31	5	579-588	NULL	NULL	Article	A1984TA67900011	0	0	0	0	0	0	1	2	0	0	1	0	1	3	1	4	3	3	1	8	3	12	14	9	8	13	10	11	10
1984	10	8	0.8	10	53	5.3	75	2.5	THOMI, P; ISAAK, B; HAJICEK, P		UNIV BERN	SPHERICALLY SYMMETRIC-SYSTEMS OF FIELDS AND BLACK-HOLES .1. DEFINITION AND PROPERTIES OF APPARENT HORIZON	PHYSICAL REVIEW D	30	6	1168-1177	NULL	NULL	Article	A1984TH58400004	0	0	0	0	1	0	0	0	0	0	2	1	2	2	3	5	5	8	5	11	3	7	4	2	3	2	2	0	1
1984	10	9	0.9	10	53	5.3	133	4.43333	VANNEERVEN, WL; VERMASEREN, JAM		TECH UNIV DORTMUND; NIKHEFH	LARGE LOOP INTEGRALS	PHYSICS LETTERS B	137	2015-03-04	241-244	NULL	NULL	Article	A1984SK51900021	0	0	0	0	0	1	0	0	0	0	0	2	2	4	6	5	3	10	6	3	7	3	3	7	4	8	7	3	9
1984	10	9	0.9	10	52	5.2	238	7.93333	TANDON, GP; WENG, GJ		RUTGERS STATE UNIV	THE EFFECT OF ASPECT RATIO OF INCLUSIONS ON THE ELASTIC PROPERTIES OF UNIDIRECTIONALLY ALIGNED COMPOSITES	POLYMER COMPOSITES	5	4	327-333	NULL	NULL	Article	A1984TS68700012	0	0	0	0	0	0	1	2	1	0	0	1	2	2	1	1	3	7	5	9	8	5	8	5	11	7	13	16	13
1985	10	5	0.5	10	454	45.4	660	22.7586	JIRAK, Z; KRUPICKA, S; SIMSA, Z; DLOUHA, M; VRATISLAV, S		CZECHOSLOVAK ACAD SCI; FAC NUCL PHYS & PHYS ENGN	NEUTRON-DIFFRACTION STUDY OF PR1-XCAXMNO3 PEROVSKITES	JOURNAL OF MAGNETISM AND MAGNETIC MATERIALS	53	2015-01-02	153-166	NULL	NULL	Article	A1985AWP0700018	0	0	0	0	0	0	0	0	0	3	0	1	1	0	0	7	30	53	48	54	54	69	52	39	48	31	26	26	30
1985	10	6	0.6	10	189	18.9	339	11.6897	KIM, HJ; ROMANS, LJ; VANNIEUWENHUIZEN, P		SUNY STONY BROOK - STONY BROOK; CALTECH	MASS-SPECTRUM OF CHIRAL 10-DIMENSIONAL N=2 SUPERGRAVITY ON S-5	PHYSICAL REVIEW D	32	2	389-399	NULL	NULL	Article	A1985AMF7300006	0	0	0	0	0	0	2	1	2	0	0	0	0	1	0	0	0	1	28	58	34	20	20	16	12	12	14	11	13
1985	10	8	0.8	10	145	14.5	254	8.75862	KIMURA, Y; OKUDA, H; ARICHI, S		EHIME UNIV; KINKI UNIV	EFFECTS OF STILBENES ON ARACHIDONATE METABOLISM IN LEUKOCYTES	BIOCHIMICA ET BIOPHYSICA ACTA	834	2	275-278	NULL	NULL	Note	A1985AHD5600020	0	0	0	0	0	0	0	0	0	0	1	0	1	4	2	10	13	12	12	17	21	14	19	15	12	18	9	10	14
1985	10	0	0	10	132	13.2	208	7.17241	ALBERGO, S; COSTA, S; COSTANZO, E; RUBBINO, A		UNIV CATANIA; INFN NATL INST NUCL PHYS; CTR SICILIANO FIS NUCL & STRUTTURA MAT	TEMPERATURE AND FREE-NUCLEON DENSITIES OF NUCLEAR-MATTER EXPLODING INTO LIGHT CLUSTERS IN HEAVY-ION COLLISIONS	NUOVO CIMENTO DELLA SOCIETA ITALIANA DI FISICA A-NUCLEI PARTICLES AND FIELDS	89	1	2015-01-28	NULL	NULL	Article	A1985ARB5800001	0	0	0	0	0	0	0	0	0	0	0	0	0	0	0	2	5	19	19	16	20	20	8	10	13	10	7	8	3
1985	10	6	0.6	10	86	8.6	152	5.24138	LUSCHER, M; WEISZ, P		HELMHOLTZ ASSOC-DESY; UNIV HAMBURG	COMPUTATION OF THE ACTION FOR ON-SHELL IMPROVED LATTICE GAUGE-THEORIES AT WEAK COUPLING	PHYSICS LETTERS B	158	3	250-254	NULL	NULL	Article	A1985APD4300015	0	0	0	0	0	0	0	2	0	0	0	0	1	2	1	3	9	17	16	10	2	6	6	7	10	5	5	5	6
1985	10	9	0.9	10	86	8.6	126	4.34483	GUNAYDIN, M; ROMANS, LJ; WARNER, NP		CALTECH	GAUGED N=8 SUPERGRAVITY IN 5 DIMENSIONS	PHYSICS LETTERS B	154	4	268-274	NULL	NULL	Article	A1985AGY4400007	0	0	0	0	0	0	3	0	2	3	1	0	0	0	0	0	0	2	15	14	16	16	8	6	9	2	1	6	4
1985	10	5	0.5	10	78	7.8	113	3.89655	PERNICI, M; PILCH, K; VANNIEUWENHUIZEN, P		SUNY STONY BROOK - STONY BROOK	GAUGED N=8 D=5 SUPERGRAVITY	NUCLEAR PHYSICS B	259	2015-02-03	460-472	NULL	NULL	Article	A1985ARK9700011	0	0	0	0	0	0	4	0	1	0	0	0	0	0	0	0	0	0	10	8	21	18	7	7	7	2	4	6	3
1985	10	3	0.3	10	76	7.6	114	3.93103	KONISHI, K; SHIZUYA, K		INFN NATL INST NUCL PHYS; UNIV PISA; TOHOKU UNIV	FUNCTIONAL-INTEGRAL APPROACH TO CHIRAL ANOMALIES IN SUPERSYMMETRIC GAUGE-THEORIES	NUOVO CIMENTO DELLA SOCIETA ITALIANA DI FISICA A-NUCLEI PARTICLES AND FIELDS	90	2	111-134	NULL	NULL	Article	A1985AVR9100001	0	0	0	0	0	0	1	1	0	0	1	0	0	0	0	1	2	5	9	9	4	5	6	18	17	13	7	7	0
1985	10	8	0.8	10	73	7.3	214	7.37931	NICOLAU, YF		CEN-CEA	SOLUTION DEPOSITION OF THIN SOLID COMPOUND FILMS BY A SUCCESSIVE IONIC-LAYER ADSORPTION AND REACTION PROCESS	APPLICATIONS OF SURFACE SCIENCE	22-3	MAY	1061-1074	NULL	NULL	Article	A1985AMJ7900061	0	0	0	0	0	0	0	0	2	3	0	1	0	1	1	6	3	9	6	7	13	6	6	3	14	9	10	16	14
1985	10	2	0.2	10	73	7.3	160	5.51724	DOBREV, VK; PETKOVA, VB		TECH UNIV CLAUSTHAL; BULGARIAN ACAD SCI	ALL POSITIVE ENERGY UNITARY IRREDUCIBLE REPRESENTATIONS OF EXTENDED CONFORMAL SUPERSYMMETRY	PHYSICS LETTERS B	162	2015-01-03	127-132	NULL	NULL	Article	A1985AVN9600026	0	0	0	0	0	0	1	0	1	0	0	0	0	0	0	3	4	2	0	6	9	18	12	7	12	9	9	7	9
1985	10	10	1	10	68	6.8	191	6.58621	HENNEAUX, M; TEITELBOIM, C		UNIV TEXAS - AUSTIN; CECS	ASYMPTOTICALLY ANTI-DESITTER SPACES	COMMUNICATIONS IN MATHEMATICAL PHYSICS	98	3	391-424	NULL	NULL	Article	A1985AFD7100005	0	0	0	0	0	1	2	1	0	1	0	0	1	2	2	3	3	2	2	5	11	6	9	13	14	19	14	9	12
1985	10	5	0.5	10	68	6.8	78	2.68966	BAAKE, M; REINICKE, P; RITTENBERG, V		UNIV BONN; UNIV GENEVE	FIERZ IDENTITIES FOR REAL CLIFFORD ALGEBRAS AND THE NUMBER OF SUPERCHARGES	JOURNAL OF MATHEMATICAL PHYSICS	26	5	1070-1071	NULL	NULL	Article	A1985AFU7500030	0	0	0	0	0	0	0	0	1	3	1	0	0	0	0	1	0	11	25	13	10	2	3	2	1	0	1	0	1
1985	10	5	0.5	10	66	6.6	78	2.68966	FLUME, R		UNIV BONN	ON QUANTUM-MECHANICS WITH EXTENDED SUPERSYMMETRY AND NONABELIAN GAUGE CONSTRAINTS	ANNALS OF PHYSICS	164	1	189-220	NULL	NULL	Article	A1985ATQ9800007	0	0	0	0	0	0	0	0	1	2	1	1	0	0	0	0	0	11	23	11	10	2	5	2	2	0	1	1	1
1985	10	10	1	10	65	6.5	133	4.58621	BUKHVOSTOV, AP; FROLOV, GV; LIPATOV, LN; KURAEV, EA		BP KONSTANTINOV NUCL PHYS INST; NOVOSIBIRSK NUCL PHYS INST	EVOLUTION-EQUATIONS FOR QUASI-PARTONIC OPERATORS	NUCLEAR PHYSICS B	258	2015-03-04	601-646	NULL	NULL	Article	A1985AQK5800005	0	0	0	0	0	0	0	0	1	1	0	1	3	1	3	2	2	2	6	18	13	4	6	5	7	11	4	3	7
1985	10	9	0.9	10	64	6.4	85	2.93103	RAPTIS, AD; CASH, JR		NATL TECH UNIV; IMPERIAL COLL LONDON	A VARIABLE STEP METHOD FOR THE NUMERICAL-INTEGRATION OF THE ONE-DIMENSIONAL SCHRODINGER-EQUATION	COMPUTER PHYSICS COMMUNICATIONS	36	2	113-119	NULL	NULL	Article	A1985AKK1600001	0	0	0	0	0	0	0	0	2	0	0	2	1	2	2	4	5	11	5	7	8	9	5	7	3	6	2	0	1
1985	10	3	0.3	10	60	6	81	2.7931	FAYET, P		ECOLE NORMALE SUPER; UNIV PARIS XI SUD	SUPERSYMMETRIC GRAND UNIFICATION IN A 6-DIMENSIONAL SPACETIME	PHYSICS LETTERS B	159	2015-02-03	121-126	NULL	NULL	Article	A1985ASE0100010	0	0	0	0	0	0	0	0	0	0	1	0	0	1	1	0	1	4	5	8	5	12	10	5	10	11	0	4	2
1985	10	9	0.9	10	59	5.9	118	4.06897	WARTA, W; STEHLE, R; KARL, N		UNIV STUTTGART	ULTRAPURE, HIGH MOBILITY ORGANIC PHOTOCONDUCTORS	APPLIED PHYSICS A-MATERIALS SCIENCE & PROCESSING	36	3	163-170	NULL	NULL	Article	A1985ADC9600009	0	0	0	0	0	0	1	2	2	2	0	2	0	0	0	3	4	4	2	2	4	9	9	10	12	3	7	10	9
1985	10	8	0.8	10	56	5.6	70	2.41379	SCHULZ, H		UNIV HANNOVER	HUBBARD CHAIN WITH REFLECTING ENDS	JOURNAL OF PHYSICS C-SOLID STATE PHYSICS	18	3	581-601	NULL	NULL	Article	A1985ABC7300010	0	0	0	0	0	0	0	2	2	0	1	2	0	0	1	0	8	15	13	11	4	3	1	1	0	0	2	1	0
1985	10	9	0.9	10	55	5.5	104	3.58621	FALCIONI, M; PACIELLO, ML; PARISI, G; TAGLIENTI, B		INFN NATL INST NUCL PHYS; UNIV ROMA TOR VERGATA; UNIV ROMA SAPIENZA	AGAIN ON SU(3) GLUEBALL MASS	NUCLEAR PHYSICS B	251	4	624-632	NULL	NULL	Article	A1985AEK2800005	0	0	0	0	0	0	3	3	0	0	0	0	1	0	2	1	1	1	7	4	4	7	7	10	13	10	6	4	3
1985	10	8	0.8	10	55	5.5	176	6.06897	KEH, HJ; ANDERSON, JL		CARNEGIE MELLON UNIV	BOUNDARY EFFECTS ON ELECTROPHORETIC MOTION OF COLLOIDAL SPHERES	JOURNAL OF FLUID MECHANICS	153	APR	417-439	NULL	NULL	Article	A1985AHV9200022	0	0	0	0	0	0	0	1	1	0	0	0	3	1	2	4	5	2	3	3	3	4	9	9	13	8	13	8	13
1985	10	9	0.9	10	54	5.4	91	3.13793	PFENDER, E; LEE, YC		UNIV MINNESOTA - MINNEAPOLIS-ST LOUIS	PARTICLE DYNAMICS AND PARTICLE HEAT AND MASS-TRANSFER IN THERMAL PLASMAS .1. THE MOTION OF A SINGLE-PARTICLE WITHOUT THERMAL EFFECTS	PLASMA CHEMISTRY AND PLASMA PROCESSING	5	3	211-237	NULL	NULL	Article	A1985AVH3600001	0	0	0	0	0	0	0	0	2	1	0	2	2	1	1	1	4	2	5	9	3	4	7	10	9	7	3	4	4
1985	10	6	0.6	10	53	5.3	157	5.41379	NAVARRO, R; SANTAMARIA, J; BESCOS, J		CSIC/DAZA VALDES OPT INST	ACCOMMODATION-DEPENDENT MODEL OF THE HUMAN-EYE WITH ASPHERICS	JOURNAL OF THE OPTICAL SOCIETY OF AMERICA A-OPTICS IMAGE SCIENCE AND VISION	2	8	1273-1281	NULL	NULL	Article	A1985ANG7100006	0	0	0	0	0	0	0	1	0	2	0	0	2	0	1	2	5	2	3	2	4	6	10	8	11	10	15	6	16
1985	10	9	0.9	10	53	5.3	64	2.2069	GROVE, DJ; MEADE, DM		PRINCETON UNIV	INITIAL STUDIES OF CONFINEMENT, ADIABATIC-COMPRESSION, AND NEUTRAL-BEAM HEATING IN TFTR	NUCLEAR FUSION	25	9	1167-1172	NULL	NULL	Article	A1985AVQ6600028	0	0	0	0	0	0	0	0	1	0	1	0	3	1	3	5	6	21	5	8	1	3	2	2	0	0	2	0	0
1985	10	8	0.8	10	52	5.2	88	3.03448	HUQ, M; NAMAZIE, MA		ICTP INT CTR THEORET PHYS; SCUOLO INT SUPER STUDI AVANZATI	KALUZA-KLEIN SUPERGRAVITY IN 10 DIMENSIONS	CLASSICAL AND QUANTUM GRAVITY	2	3	293-308	NULL	NULL	Article	A1985AHS3600007	0	0	0	0	0	0	4	1	2	0	0	1	0	0	0	5	4	4	7	5	5	10	2	4	6	6	6	3	2
1985	10	4	0.4	10	52	5.2	106	3.65517	FURUKAWA, H		YAMAGUCHI UNIV	EFFECT OF INERTIA ON DROPLET GROWTH IN A FLUID	PHYSICAL REVIEW A	31	2	1103-1108	NULL	NULL	Article	A1985ABC5000071	0	0	0	0	0	0	1	0	0	1	0	0	0	1	1	3	5	4	6	7	8	6	8	1	4	6	6	2	10
1985	10	10	1	10	51	5.1	125	4.31034	IWASAKI, Y		UNIV TSUKUBA	RENORMALIZATION-GROUP ANALYSIS OF LATTICE THEORIES AND IMPROVED LATTICE ACTION - TWO-DIMENSIONAL NON-LINEAR O(N) SIGMA MODEL	NUCLEAR PHYSICS B	258	1	141-156	NULL	NULL	Article	A1985APK7200008	0	0	0	0	0	0	1	5	1	1	0	0	0	0	2	1	2	3	4	6	7	8	4	6	10	9	5	10	6
1985	10	3	0.3	10	50	5	94	3.24138	KAGAN, Y; SVISTUNOV, BV; SHLYAPNIKOV, GV		IV KURCHATOV ATOM ENERGY INST	EFFECT OF BOSE CONDENSATION ON INELASTIC PROCESSES IN GASES	JETP LETTERS	42	4	209-212	NULL	NULL	Article	A1985AVX4500016	0	0	0	0	0	0	0	0	0	1	0	0	1	0	1	0	2	5	3	6	6	5	7	9	7	4	6	5	3
1985	10	4	0.4	10	50	5	88	3.03448	HASHIZUME, Y		UNIV OSAKA PREFECT	NONLINEAR PRESSURE WAVES IN A FLUID-FILLED ELASTIC TUBE	JOURNAL OF THE PHYSICAL SOCIETY OF JAPAN	54	9	3305-3312	NULL	NULL	Article	A1985AVR9200022	0	0	0	0	0	0	0	0	0	0	0	0	1	0	3	1	3	6	6	7	3	5	5	6	8	6	5	6	7
1985	10	9	0.9	10	50	5	176	6.06897	CLARKE, ECW		DOW CHEM CANADA INC	EVALUATION OF THE THERMODYNAMIC FUNCTIONS FOR AQUEOUS SODIUM-CHLORIDE FROM EQUILIBRIUM AND CALORIMETRIC MEASUREMENTS BELOW 154-DEGREES-C	JOURNAL OF PHYSICAL AND CHEMICAL REFERENCE DATA	14	2	489-610	NULL	NULL	Review	A1985ALB3500002	0	0	0	0	0	0	0	3	1	0	0	0	0	1	4	5	4	7	3	4	3	4	3	6	11	13	6	7	8
1985	10	6	0.6	10	50	5	219	7.55172	ASHBAUGH, LL; MALM, WC; SADEH, WZ		COLORADO STATE UNIV - FT COLLINS	A RESIDENCE TIME PROBABILITY ANALYSIS OF SULFUR CONCENTRATIONS AT GRAND-CANYON-NATIONAL-PARK	ATMOSPHERIC ENVIRONMENT	19	8	1263-1270	NULL	NULL	Article	A1985AQF2300005	0	0	0	0	0	0	0	1	2	0	0	0	1	1	1	1	7	0	3	6	2	4	3	10	14	13	12	22	11
1985	10	7	0.7	10	50	5	111	3.82759	MEZINCESCU, L; TOWNSEND, PK		UNIV TEXAS - AUSTIN	STABILITY AT A LOCAL MAXIMUM IN HIGHER DIMENSIONAL ANTI-DESITTER SPACE AND APPLICATIONS TO SUPERGRAVITY	ANNALS OF PHYSICS	160	2	406-419	NULL	NULL	Article	A1985AHD9300005	0	0	0	0	0	0	1	3	2	0	1	0	0	0	0	2	1	0	0	12	8	2	7	8	10	3	6	4	6
1986	10	1	0.1	10	195	19.5	305	10.8929	ROMANS, LJ		UNIV CALIF SANTA BARBARA	MASSIVE N = 2A SUPERGRAVITY IN 10 DIMENSIONS	PHYSICS LETTERS B	169	4	374-380	NULL	NULL	Article	A1986A946200014	0	0	0	0	0	0	0	0	0	0	0	0	0	0	0	1	11	14	21	28	27	23	21	11	20	19	8	15	14
1986	10	8	0.8	10	146	14.6	264	9.42857	GITOMER, SJ; JONES, RD; BEGAY, F; EHLER, AW; KEPHART, JF; KRISTAL, R		UNIV CALIF LOS ALAMOS NATL LAB	FAST IONS AND HOT-ELECTRONS IN THE LASER-PLASMA INTERACTION	PHYSICS OF FLUIDS	29	8	2679-2688	NULL	NULL	Article	A1986D626300042	0	0	0	0	0	0	0	1	0	0	0	1	1	1	2	2	5	7	7	2	14	21	27	21	21	21	21	17	17
1986	10	10	1	10	111	11.1	193	6.89286	KLUK, E; HERMAN, MF; DAVIS, HL		DICKINSON STATE COLL; TULANE UNIV	COMPARISON OF THE PROPAGATION OF SEMICLASSICAL FROZEN GAUSSIAN WAVE-FUNCTIONS WITH QUANTUM PROPAGATION FOR A HIGHLY EXCITED ANHARMONIC-OSCILLATOR	JOURNAL OF CHEMICAL PHYSICS	84	1	326-334	NULL	NULL	Article	A1986AWP4700044	0	0	0	0	0	0	0	1	0	0	0	1	0	0	4	4	7	9	6	16	10	15	14	8	16	10	9	8	6
1986	10	7	0.7	10	97	9.7	195	6.96429	WANG, JQ; RAISTRICK, ID; HUGGINS, RA		STANFORD UNIV	BEHAVIOR OF SOME BINARY LITHIUM ALLOYS AS NEGATIVE ELECTRODES IN ORGANIC SOLVENT-BASED ELECTROLYTES	JOURNAL OF THE ELECTROCHEMICAL SOCIETY	133	3	457-460	NULL	NULL	Article	A1986A435800001	0	0	0	0	0	0	0	0	1	0	2	0	0	2	2	0	2	6	6	19	11	14	9	11	10	9	17	12	12
1986	10	9	0.9	10	96	9.6	171	6.10714	NOVIKOV, VA; SHIFMAN, MA; VAINSHTEIN, AI; ZAKHAROV, VI		MOSCOW THEORET & EXPTL PHYS INST	THE BETA-FUNCTION IN SUPERSYMMETRIC GAUGE-THEORIES - INSTANTONS VERSUS TRADITIONAL APPROACH	PHYSICS LETTERS B	166	3	329-333	NULL	NULL	Article	A1986AZA9400020	0	0	0	0	0	0	0	0	2	1	0	1	0	0	1	4	6	13	8	7	4	9	20	12	9	8	7	9	11
1986	10	4	0.4	10	90	9	190	6.78571	VANBEVEREN, E; RIJKEN, TA; METZGER, K; DULLEMOND, C; RUPP, G; RIBEIRO, JE		RADBOUD UNIV NIJMEGEN; UNIV BIELEFELD; INST NACL INVEST CIENT	A LOW-LYING SCALAR MESON NONET IN A UNITARIZED MESON MODEL	ZEITSCHRIFT FUR PHYSIK C-PARTICLES AND FIELDS	30	4	615-620	NULL	NULL	Article	A1986C145100015	0	0	0	0	0	0	0	2	0	0	0	0	0	0	1	1	1	1	2	7	10	8	10	14	26	11	22	12	8
1986	10	1	0.1	10	89	8.9	135	4.82143	GUNAYDIN, M; ROMANS, LJ; WARNER, NP		UNIV CALIF LAWRENCE LIVERMORE NATL LAB; UNIV CALIF BERKELEY LAWRENCE BERKELEY LAB; CALTECH	COMPACT AND NONCOMPACT GAUGED SUPERGRAVITY THEORIES IN 5 DIMENSIONS	NUCLEAR PHYSICS B	272	2015-03-04	598-646	NULL	NULL	Article	A1986D170300004	0	0	0	0	0	0	0	0	0	0	0	0	0	0	0	1	0	0	5	15	14	21	11	7	10	6	6	5	3
1986	10	6	0.6	10	78	7.8	161	5.75	BAYE, D; HEENEN, PH		UNIV LIBRE BRUXELLES	GENERALIZED MESHES FOR QUANTUM-MECHANICAL PROBLEMS	JOURNAL OF PHYSICS A-MATHEMATICAL AND GENERAL	19	11	2041-2059	NULL	NULL	Article	A1986D513500013	0	0	0	0	0	0	0	1	0	0	0	0	0	2	3	0	2	6	0	6	7	7	19	9	14	8	14	9	9
1986	10	9	0.9	10	75	7.5	141	5.03571	YUEN, HP		NORTHWESTERN UNIV	AMPLIFICATION OF QUANTUM STATES AND NOISELESS PHOTON AMPLIFIERS	PHYSICS LETTERS A	113	8	405-407	NULL	NULL	Article	A1986AZD4200003	0	0	0	0	0	0	1	2	1	0	0	0	1	2	1	1	0	2	9	4	10	9	9	9	8	15	12	13	2
1986	10	8	0.8	10	71	7.1	94	3.35714	FUJISAKA, H; YAMADA, T		KAGOSHIMA UNIV; KYUSHU INST TECHNOL	STABILITY THEORY OF SYNCHRONIZED MOTION IN COUPLED-OSCILLATOR SYSTEMS .4. INSTABILITY OF SYNCHRONIZED CHAOS AND NEW INTERMITTENCY	PROGRESS OF THEORETICAL PHYSICS	75	5	1087-1104	NULL	NULL	Article	A1986C537900009	0	0	0	0	0	0	0	0	0	0	1	1	0	0	1	5	14	10	6	6	3	17	5	4	1	5	3	3	2
1986	10	3	0.3	10	67	6.7	103	3.67857	SQUIRES, EJ		UNIV DURHAM	DIMENSIONAL REDUCTION CAUSED BY A COSMOLOGICAL CONSTANT	PHYSICS LETTERS B	167	3	286-288	NULL	NULL	Article	A1986A185400008	0	0	0	0	0	0	0	1	1	0	0	0	0	1	0	0	0	0	0	2	20	17	14	6	4	4	5	2	8
1986	10	9	0.9	10	66	6.6	215	7.67857	FREUND, I; DEUTSCH, M; SPRECHER, A		UNIV BAR ILAN	CONNECTIVE-TISSUE POLARITY - OPTICAL 2ND-HARMONIC MICROSCOPY, CROSSED-BEAM SUMMATION, AND SMALL-ANGLE SCATTERING IN RAT-TAIL TENDON	BIOPHYSICAL JOURNAL	50	4	693-712	NULL	NULL	Article	A1986E309700016	0	0	0	0	0	0	0	0	1	1	0	0	1	4	1	1	2	1	4	3	5	7	9	9	12	14	10	19	7
1986	10	5	0.5	10	65	6.5	92	3.28571	ABIDI, AA		UNIV CALIF	HIGH-FREQUENCY NOISE MEASUREMENTS ON FETS WITH SMALL DIMENSIONS	IEEE TRANSACTIONS ON ELECTRON DEVICES	33	11	1801-1805	NULL	NULL	Article	A1986E351000024	0	0	0	0	0	0	0	0	0	1	0	0	1	0	2	1	3	4	3	10	9	8	11	3	8	6	9	2	1
1986	10	6	0.6	10	65	6.5	80	2.85714	FAYET, P		ECOLE NORMALE SUPER	6-DIMENSIONAL SUPERSYMMETRIC QED, R-INVARIANCE AND N = 2 SUPERSYMMETRY BREAKING BY DIMENSIONAL REDUCTION	NUCLEAR PHYSICS B	263	2015-03-04	649-686	NULL	NULL	Article	A1986AZG3300008	0	0	0	0	0	0	1	0	1	2	0	0	0	1	1	0	1	3	6	11	4	10	10	5	10	5	0	3	2
1986	10	3	0.3	10	61	6.1	443	15.8214	SATO, S		HOKKAIDO UNIV	PHOTOCATALYTIC ACTIVITY OF NOX-DOPED TIO2 IN THE VISIBLE-LIGHT REGION	CHEMICAL PHYSICS LETTERS	123	2015-01-02	126-128	NULL	NULL	Article	A1986AYA4800026	0	0	0	0	0	0	0	0	0	3	0	0	0	0	0	0	1	0	0	1	0	0	1	10	22	26	28	40	59
1986	10	3	0.3	10	59	5.9	97	3.46429	SIMON, RS; SCHMIDT, KH; HESSBERGER, FP; HLAVAC, S; HONUSEK, M; MUNZENBERG, G; CLERC, HG; GOLLERTHAN, U; SCHWAB, W		HELMHOLTZ ASSOCGSI CTR HEAVY ION RES; TECH UNIV DARMSTADT	EVIDENCE FOR NUCLEAR SHAPE COEXISTENCE IN HG-180	ZEITSCHRIFT FUR PHYSIK A-HADRONS AND NUCLEI	325	2	197-202	NULL	NULL	Article	A1986E436900010	0	0	0	0	0	0	0	0	1	0	0	0	0	1	1	0	2	6	6	8	7	9	3	8	7	3	4	7	2
1986	10	3	0.3	10	59	5.9	69	2.46429	SHAPPIR, J; ANIS, A; PINSKY, I		HEBREW UNIV JERUSALEM	INVESTIGATION OF MOS CAPACITORS WITH THIN ZRO2 LAYERS AND VARIOUS GATE MATERIALS FOR ADVANCED DRAM APPLICATIONS	IEEE TRANSACTIONS ON ELECTRON DEVICES	33	4	442-449	NULL	NULL	Article	A1986A587400002	0	0	0	0	0	0	0	0	0	0	0	0	1	0	1	1	0	2	1	2	6	12	17	7	7	5	1	2	1
1986	10	6	0.6	10	59	5.9	152	5.42857	EISENMANN, B; SCHAFER, H; ZAGLER, R		TECH UNIV DARMSTADT	AII(8)BIII(16)BIV(30) COMPOUNDS (AII = SR, BA - BIII = AL, GA - BIV = SI, GE, SN) AND THEIR CAGE STRUCTURES	JOURNAL OF THE LESS-COMMON METALS	118	1	43-55	NULL	NULL	Article	A1986C508700005	0	0	0	0	0	0	0	0	0	1	0	3	0	0	0	2	1	0	4	6	12	9	11	5	3	8	11	10	9
1986	10	3	0.3	10	59	5.9	146	5.21429	JAVANAINEN, J		UNIV ROCHESTER	OSCILLATORY EXCHANGE OF ATOMS BETWEEN TRAPS CONTAINING BOSE CONDENSATES	PHYSICAL REVIEW LETTERS	57	25	3164-3166	NULL	NULL	Article	A1986F276600011	0	0	0	0	0	0	0	0	1	0	0	0	0	0	1	1	2	6	5	8	5	10	10	5	4	4	7	13	9
1986	10	7	0.7	10	58	5.8	94	3.35714	MATSUMURA, H		HIROSHIMA UNIV	CATALYTIC CHEMICAL VAPOR-DEPOSITION (CTL-CVD) METHOD PRODUCING HIGH-QUALITY HYDROGENATED AMORPHOUS-SILICON	JAPANESE JOURNAL OF APPLIED PHYSICS PART 2-LETTERS & EXPRESS LETTERS	25	12	L949-L951	NULL	NULL	Article	A1986F784800005	0	0	0	0	0	0	0	0	1	0	0	1	1	0	2	2	2	6	3	1	4	14	10	12	5	1	5	4	5
1986	10	9	0.9	10	57	5.7	110	3.92857	SHARIFIAN, H; KIRK, DW		UNIV TORONTO	ELECTROCHEMICAL OXIDATION OF PHENOL	JOURNAL OF THE ELECTROCHEMICAL SOCIETY	133	5	921-924	NULL	NULL	Article	A1986C225300015	0	0	0	0	0	0	0	0	2	0	1	4	0	1	0	1	2	1	3	7	8	8	6	6	9	7	11	4	9
1986	10	1	0.1	10	55	5.5	98	3.5	ROMANS, LJ		UNIV CALIF SANTA BARBARA	THE F(4) GAUGED SUPERGRAVITY IN 6 DIMENSIONS	NUCLEAR PHYSICS B	269	2015-03-04	691-711	NULL	NULL	Article	A1986C550700010	0	0	0	0	0	0	0	0	0	0	1	0	0	0	0	0	4	2	6	6	8	9	3	5	5	7	4	4	5
1986	10	10	1	10	55	5.5	91	3.25	HEAD, JD; ZERNER, MC		UNIV GUELPH; UNIV FLORIDA	AN APPROXIMATE HESSIAN FOR MOLECULAR-GEOMETRY OPTIMIZATION	CHEMICAL PHYSICS LETTERS	131	2015-04-05	359-366	NULL	NULL	Article	A1986E806200015	0	0	0	0	0	0	0	1	0	3	1	0	0	0	1	4	5	8	2	5	3	5	7	9	3	8	3	6	3
1986	10	7	0.7	10	52	5.2	106	3.78571	OHNO, K; ABE, T		SONY CORP	EFFECT OF BAF2 ON THE SYNTHESIS OF THE SINGLE-PHASE CUBIC Y3AL5O12-TB	JOURNAL OF THE ELECTROCHEMICAL SOCIETY	133	3	638-643	NULL	NULL	Article	A1986A435800035	0	0	0	0	0	0	0	0	0	3	0	0	0	0	3	1	3	1	5	6	10	5	5	6	5	6	10	9	5
1986	10	2	0.2	10	51	5.1	208	7.42857	SUTTON, MA; CHENG, MQ; PETERS, WH; CHAO, YJ; MCNEILL, SR		UNIV S CAROLINA - COLUMBIA	APPLICATION OF AN OPTIMIZED DIGITAL CORRELATION METHOD TO PLANAR DEFORMATION ANALYSIS	IMAGE AND VISION COMPUTING	4	3	143-150	NULL	NULL	Article	A1986E789000002	0	0	0	0	0	0	0	1	0	0	0	0	1	0	0	0	0	1	5	6	8	4	5	6	8	8	10	18	15
1986	10	5	0.5	10	50	5	84	3	REVERDIN, G; CADET, DL; GUTZLER, D		MUSEUM NATL HIST NAT; MIT; FLORIDA STATE UNIV	INTERANNUAL DISPLACEMENTS OF CONVECTION AND SURFACE CIRCULATION OVER THE EQUATORIAL INDIAN-OCEAN	QUARTERLY JOURNAL OF THE ROYAL METEOROLOGICAL SOCIETY	112	471	43-67	NULL	NULL	Article	A1986A231800003	0	0	0	0	0	0	1	0	1	0	2	0	0	1	0	0	0	1	1	7	6	3	7	11	5	9	4	9	2
1987	10	2	0.2	10	94	9.4	162	6	DEWIT, B; SMIT, DJ; DASS, NDH		UNIV UTRECHT; NWO-FOM-NIKHEF	RESIDUAL SUPERSYMMETRY OF COMPACTIFIED D = 10 SUPERGRAVITY	NUCLEAR PHYSICS B	283	2015-01-02	165-191	NULL	NULL	Article	A1987G141200008	0	0	0	0	0	0	0	0	0	1	0	0	0	0	0	0	1	2	0	1	4	5	14	20	16	22	10	13	9
1987	10	2	0.2	10	94	9.4	133	4.92593	TORIKACHVILI, MS; CHEN, JW; DALICHAOUCH, Y; GUERTIN, RP; MCELFRESH, MW; ROSSEL, C; MAPLE, MB; MEISNER, GP		UNIV CALIF SAN DIEGO; GEN MOTORS CORP	LOW-TEMPERATURE PROPERTIES OF RARE-EARTH AND ACTINIDE IRON PHOSPHIDE COMPOUNDS LAFE4P12, PRFE4P12, NDFE4P12, AND THFE4P12	PHYSICAL REVIEW B	36	16	8660-8664	NULL	NULL	Article	A1987L403500061	0	0	0	0	0	0	0	0	1	0	0	0	0	0	0	0	1	2	3	2	11	10	17	15	11	13	10	14	6
1987	10	10	1	10	93	9.3	153	5.66667	FRANK, EH; GRODZINSKY, AJ		MIT	CARTILAGE ELECTROMECHANICS .2. A CONTINUUM MODEL OF CARTILAGE ELECTROKINETICS AND CORRELATION WITH EXPERIMENTS	JOURNAL OF BIOMECHANICS	20	6	629-639	NULL	NULL	Article	A1987J043500007	0	0	0	0	0	0	0	0	0	0	0	0	1	3	2	3	1	5	3	9	11	7	15	11	10	11	11	7	9
1987	10	10	1	10	91	9.1	245	9.07407	MONACO, SB; DAVIS, LE; VELSKO, SP; WANG, FT; EIMERL, D; ZALKIN, A		UNIV CALIF LAWRENCE LIVERMORE NATL LAB; UNIV CALIF BERKELEY LAWRENCE BERKELEY LAB	SYNTHESIS AND CHARACTERIZATION OF CHEMICAL ANALOGS OF L-ARGININE PHOSPHATE	JOURNAL OF CRYSTAL GROWTH	85	2015-01-02	252-255	NULL	NULL	Article	A1987L041200036	0	0	0	0	0	0	0	0	0	0	3	2	2	1	2	0	0	4	5	6	8	4	8	9	11	19	17	22	28
1987	10	9	0.9	10	89	8.9	267	9.88889	RUYTER, IE; NILNER, K; MOLLER, B		NATL INST OCCUPAT MED	COLOR STABILITY OF DENTAL COMPOSITE RESIN MATERIALS FOR CROWN AND BRIDGE VENEERS	DENTAL MATERIALS	3	5	246-251	NULL	NULL	Article	A1987K442900005	0	0	0	0	0	0	0	0	0	0	2	1	0	0	2	3	1	7	7	7	8	6	6	6	12	16	14	24	19
1987	10	5	0.5	10	88	8.8	224	8.2963	KUWABARA, G; KONO, K		HYOGO UNIV TEACHER EDUC	RESTITUTION COEFFICIENT IN A COLLISION BETWEEN 2 SPHERES	JAPANESE JOURNAL OF APPLIED PHYSICS PART 1-REGULAR PAPERS BRIEF COMMUNICATIONS & REVIEW PAPERS	26	8	1230-1233	NULL	NULL	Article	A1987J752500005	0	0	0	0	0	0	0	0	0	0	0	0	0	0	1	2	2	3	4	6	12	3	10	14	13	10	13	13	12
1987	10	9	0.9	10	74	7.4	108	4	CURCI, G; VENEZIANO, G		INFN NATL INST NUCL PHYS; UNIV PISA; CERN	SUPERSYMMETRY AND THE LATTICE - A RECONCILIATION	NUCLEAR PHYSICS B	292	3	555-572	NULL	NULL	Article	A1987J780300006	0	0	0	0	0	0	0	0	1	1	0	2	0	0	0	3	2	3	15	8	8	7	9	6	10	5	3	4	4
1987	10	6	0.6	10	64	6.4	145	5.37037	KUCHIEV, MY		AF IOFFE ENGN PHYS INST	ATOMIC ANTENNA	JETP LETTERS	45	7	404-406	NULL	NULL	Article	A1987J719700002	0	0	0	0	0	0	0	1	0	1	1	0	2	0	0	1	0	2	3	7	7	2	10	10	6	10	7	8	12
1987	10	9	0.9	10	64	6.4	153	5.66667	DOMMERMUTH, DG; YUE, DKP		MIT	A HIGH-ORDER SPECTRAL METHOD FOR THE STUDY OF NONLINEAR GRAVITY-WAVES	JOURNAL OF FLUID MECHANICS	184	NULL	267-288	NULL	NULL	Article	A1987L156700011	0	0	0	0	0	0	0	0	0	0	0	0	0	4	0	2	3	2	3	8	3	11	5	8	4	9	11	11	7
1987	10	10	1	10	61	6.1	116	4.2963	ONURAL, L; SCOTT, PD		BILKENT UNIV; SUNY BUFFALO - BUFFALO	DIGITAL DECODING OF IN-LINE HOLOGRAMS	OPTICAL ENGINEERING	26	11	1124-1132	NULL	NULL	Article	A1987K854700006	0	0	0	0	0	0	0	0	0	0	2	2	0	2	2	0	2	5	5	4	6	6	5	8	6	4	12	4	10
1987	10	3	0.3	10	59	5.9	92	3.40741	GOLUB, R; GAHLER, R		TECH UNIV BERLIN; TECH UNIV MUNICH	A NEUTRON RESONANCE SPIN-ECHO SPECTROMETER FOR QUASI-ELASTIC AND INELASTIC-SCATTERING	PHYSICS LETTERS A	123	1	43-48	NULL	NULL	Article	A1987J359900013	0	0	0	0	0	0	0	0	0	2	0	0	0	0	1	0	0	3	0	6	5	4	8	8	11	8	6	5	8
1987	10	8	0.8	10	59	5.9	123	4.55556	MYERS, KJ; BARRETT, HH		UNIV ARIZONA	ADDITION OF A CHANNEL MECHANISM TO THE IDEAL-OBSERVER MODEL	JOURNAL OF THE OPTICAL SOCIETY OF AMERICA A-OPTICS IMAGE SCIENCE AND VISION	4	12	2447-2457	NULL	NULL	Article	A1987L543100030	0	0	0	0	0	0	0	0	0	0	1	0	2	2	1	1	1	6	2	8	3	3	8	4	7	6	12	9	2
1987	10	5	0.5	10	58	5.8	72	2.66667	MOREL, A		CENS-SERV PHYS THEOR	CHIRAL LOGARITHMS IN QUENCHED QCD	JOURNAL DE PHYSIQUE	48	7	1111-1119	NULL	NULL	Article	A1987J084600004	0	0	0	0	0	0	0	0	1	0	2	0	1	0	0	1	0	1	2	3	8	2	1	7	12	13	9	2	2
1987	10	8	0.8	10	58	5.8	114	4.22222	HASHIMOTO, T; KUZUHARA, T; SAHASHI, M; INOMATA, K; TOMOKIYO, A; YAYAMA, H		TOKYO INST TECHNOL; TOSHIBA LTD; KYUSHU UNIV	NEW APPLICATION OF COMPLEX MAGNETIC-MATERIALS TO THE MAGNETIC REFRIGERANT IN AN ERICSSON MAGNETIC REFRIGERATOR	JOURNAL OF APPLIED PHYSICS	62	9	3873-3878	NULL	NULL	Article	A1987K583300065	0	0	0	0	0	0	0	0	0	1	0	1	2	1	2	1	0	7	4	6	5	8	6	8	4	1	9	5	11
1987	10	9	0.9	10	56	5.6	83	3.07407	THORNBURG, J		UNIV BRITISH COLUMBIA	COORDINATES AND BOUNDARY-CONDITIONS FOR THE GENERAL RELATIVISTIC INITIAL DATA PROBLEM	CLASSICAL AND QUANTUM GRAVITY	4	5	1119-1131	NULL	NULL	Article	A1987K007500013	0	0	0	0	0	0	0	0	2	0	1	1	2	1	0	1	1	2	3	5	10	5	6	6	10	6	3	3	2
1987	10	2	0.2	10	56	5.6	76	2.81481	CECOTTI, S; FERRARA, S		CERN; UNIV CALIF	SUPERSYMMETRIC BORN INFELD LAGRANGIANS	PHYSICS LETTERS B	187	2015-03-04	335-339	NULL	NULL	Article	A1987G993500025	0	0	0	0	0	0	0	0	1	1	0	0	0	0	0	0	0	3	3	5	14	16	4	2	3	5	1	2	0
1987	10	6	0.6	10	54	5.4	107	3.96296	NOCI, G; KOHL, JL; WITHBROE, GL		OBSERV ASTROPHYS ARCETRI; HARVARD UNIV	SOLAR-WIND DIAGNOSTICS FROM DOPPLER-ENHANCED SCATTERING	ASTROPHYSICAL JOURNAL	315	2	706-715	NULL	NULL	Article	A1987G717200028	0	0	0	0	0	0	0	0	0	0	0	0	0	3	2	0	1	0	5	3	4	3	8	11	4	9	7	11	6
1987	10	9	0.9	10	50	5	69	2.55556	BERGSHOEFF, E; RAKOWSKI, M; SEZGIN, E		ICTP INT CTR THEORET PHYS	HIGHER DERIVATIVE SUPER YANG-MILLS THEORIES	PHYSICS LETTERS B	185	2015-03-04	371-376	NULL	NULL	Article	A1987G477500024	0	0	0	0	0	0	0	1	0	1	1	3	1	1	0	0	1	2	1	3	3	11	11	6	5	5	3	0	3
1988	10	5	0.5	10	169	16.9	254	9.76923	BETHKE, S; PAN, H; WESSELS, BW		NORTHWESTERN UNIV	LUMINESCENCE OF HETEROEPITAXIAL ZINC-OXIDE	APPLIED PHYSICS LETTERS	52	2	138-140	NULL	NULL	Article	A1988L630900020	0	0	0	0	0	0	0	0	0	1	0	0	1	2	1	0	0	0	6	2	9	10	28	21	24	22	29	18	17
1988	10	3	0.3	10	118	11.8	274	10.5385	DIEKS, D		HIST & FOUNDATIONS SCI	OVERLAP AND DISTINGUISHABILITY OF QUANTUM STATES	PHYSICS LETTERS A	126	2015-05-06	303-306	NULL	NULL	Article	A1988L914800003	0	0	0	0	0	0	0	0	1	0	0	0	0	0	0	1	1	0	6	4	5	14	17	13	9	17	18	15	18
1988	10	6	0.6	10	104	10.4	285	10.9615	YAMAGUCHI, K; JENSEN, F; DORIGO, A; HOUK, KN		UNIV CALIF	A SPIN CORRECTION PROCEDURE FOR UNRESTRICTED HARTREE-FOCK AND MOLLER-PLESSET WAVEFUNCTIONS FOR SINGLET DIRADICALS AND POLYRADICALS	CHEMICAL PHYSICS LETTERS	149	2015-05-06	537-542	NULL	NULL	Article	A1988P910400017	0	0	0	0	0	0	0	0	0	2	0	0	0	0	1	0	1	2	6	8	5	11	11	12	10	14	12	15	21
1988	10	9	0.9	10	95	9.5	123	4.73077	ANDREEV, OD; TSEYTLIN, AA		PN LEBEDEV PHYS INST	PARTITION-FUNCTION REPRESENTATION FOR THE OPEN SUPERSTRING EFFECTIVE ACTION - CANCELLATION OF MOBIUS INFINITIES AND DERIVATIVE CORRECTIONS TO BORN-INFELD LAGRANGIAN	NUCLEAR PHYSICS B	311	1	205-252	NULL	NULL	Article	A1988R914100008	0	0	0	0	0	0	0	0	0	2	2	0	0	0	1	1	1	2	4	2	18	27	8	12	8	8	6	2	5
1988	10	2	0.2	10	82	8.2	124	4.76923	GUTOWSKI, J; PRESSER, N; BROSER, I		TECH UNIV BERLIN	ACCEPTOR-EXCITON COMPLEXES IN ZNO - A COMPREHENSIVE ANALYSIS OF THEIR ELECTRONIC STATES BY HIGH-RESOLUTION MAGNETO-OPTICS AND EXCITATION SPECTROSCOPY	PHYSICAL REVIEW B	38	14	9746-9758	NULL	NULL	Article	A1988Q924400047	0	0	0	0	0	0	0	0	0	0	0	1	0	0	0	0	0	1	1	2	2	3	10	9	16	12	17	10	5
1988	10	7	0.7	10	72	7.2	178	6.84615	ORTIZ, JV		UNIV NEW MEXICO	ELECTRON-BINDING ENERGIES OF ANIONIC ALKALI-METAL ATOMS FROM PARTIAL 4TH-ORDER ELECTRON PROPAGATOR THEORY CALCULATIONS	JOURNAL OF CHEMICAL PHYSICS	89	10	6348-6352	NULL	NULL	Article	A1988Q804400043	0	0	0	0	0	0	0	0	0	1	0	0	1	2	1	0	2	0	1	5	4	5	9	12	12	6	6	12	15
1988	10	4	0.4	10	70	7	137	5.26923	MOODERA, JS; HAO, X; GIBSON, GA; MESERVEY, R		MIT	ELECTRON-SPIN POLARIZATION IN TUNNEL-JUNCTIONS IN ZERO APPLIED FIELD WITH FERROMAGNETIC EUS BARRIERS	PHYSICAL REVIEW LETTERS	61	5	637-640	NULL	NULL	Article	A1988P463900041	0	0	0	0	0	0	0	0	0	0	0	1	2	0	0	0	1	0	6	2	4	3	6	9	10	6	7	17	8
1988	10	4	0.4	10	70	7	178	6.84615	CORY, DG; RITCHEY, WM		CASE WESTERN RESERVE UNIV	SUPPRESSION OF SIGNALS FROM THE PROBE IN BLOCH DECAY SPECTRA	JOURNAL OF MAGNETIC RESONANCE	80	1	128-132	NULL	NULL	Note	A1988Q618700012	0	0	0	0	0	0	0	0	0	0	1	0	1	0	0	0	1	1	3	6	5	4	8	3	8	6	11	16	18
1988	10	7	0.7	10	70	7	209	8.03846	NAIR, VP		COLUMBIA UNIV	A CURRENT-ALGEBRA FOR SOME GAUGE-THEORY AMPLITUDES	PHYSICS LETTERS B	214	2	215-218	NULL	NULL	Article	A1988R136100010	0	0	0	0	0	0	0	0	0	0	0	1	0	0	1	0	0	5	0	0	0	0	0	0	15	32	14	9	11
1988	10	5	0.5	10	70	7	96	3.69231	KOSTELECKY, VA; SAMUEL, S		INDIANA UNIV; CTY UNIV NEW YORK	THE STATIC TACHYON POTENTIAL IN THE OPEN BOSONIC STRING THEORY	PHYSICS LETTERS B	207	2	169-173	NULL	NULL	Article	A1988N972600011	0	0	0	0	0	0	0	0	0	0	1	1	0	1	0	2	0	0	0	1	22	21	7	9	0	3	2	5	5
1988	10	3	0.3	10	64	6.4	106	4.07692	TAMAI, K; KOJIMA, K; HANAICHI, T; MASAKI, S; SUZUKI, M; UMEKAWA, H; YOSHIDA, S		NAGOYA UNIV; AICHI PREFECT COLONY	STRUCTURAL STUDY OF IMMUNOAFFINITY-PURIFIED DNA-POLYMERASE ALPHA-DNA PRIMASE COMPLEX FROM CALF THYMUS	BIOCHIMICA ET BIOPHYSICA ACTA	950	3	263-273	NULL	NULL	Article	A1988Q365600003	0	0	0	0	0	0	0	0	0	0	0	1	0	0	1	0	1	0	1	0	6	2	8	11	6	13	10	7	6
1988	10	8	0.8	10	63	6.3	101	3.88462	XU, H; ALLARD, B; GRIMVALL, A		LINKOPING UNIV	INFLUENCE OF PH AND ORGANIC-SUBSTANCE ON THE ADSORPTION OF AS(V) ON GEOLOGIC MATERIALS	WATER AIR AND SOIL POLLUTION	40	2015-03-04	293-305	NULL	NULL	Article	A1988R485400005	0	0	0	0	0	0	0	0	0	0	0	0	1	0	1	1	3	2	4	3	1	6	8	7	8	7	10	9	5
1988	10	10	1	10	62	6.2	105	4.03846	BOUTIN, P; CHRISTEL, P; DORLOT, JM; MEUNIER, A; DEROQUANCOURT, A; BLANQUAERT, D; HERMAN, S; SEDEL, L; WITVOET, J		CLIN MARZET; UNIV PARIS VII DENIS DIDEROT; CERAVER; ECOLE POLYTECH	THE USE OF DENSE ALUMINA ALUMINA CERAMIC COMBINATION IN TOTAL HIP-REPLACEMENT	JOURNAL OF BIOMEDICAL MATERIALS RESEARCH	22	12	1203-1232	NULL	NULL	Article	A1988R143200008	0	0	0	0	0	0	0	0	0	0	0	0	5	2	0	1	2	0	2	5	7	6	5	10	2	8	11	6	2
1988	10	3	0.3	10	59	5.9	92	3.53846	NISHINAGA, T; NAKANO, T; ZHANG, S		UNIV TOKYO	EPITAXIAL LATERAL OVERGROWTH OF GAAS BY LPE	JAPANESE JOURNAL OF APPLIED PHYSICS PART 2-LETTERS & EXPRESS LETTERS	27	6	L964-L967	NULL	NULL	Article	A1988P314600010	0	0	0	0	0	0	0	0	0	0	1	1	0	0	0	0	1	0	0	8	4	10	11	4	7	4	5	6	5
1988	10	5	0.5	10	57	5.7	67	2.57692	DITTES, FM; MULLER, D; ROBASCHIK, D; GEYER, B; HOREJSI, J		ZENT INST KERNFORSCH; UNIV LEIPZIG; CHARLES UNIV	THE ALTARELLI-PARISI KERNEL AS ASYMPTOTIC LIMIT OF AN EXTENDED BRODSKY-LEPAGE KERNEL	PHYSICS LETTERS B	209	2015-02-03	325-329	NULL	NULL	Article	A1988P727000037	0	0	0	0	0	0	0	0	0	0	0	0	0	0	0	0	0	5	13	9	6	7	3	4	3	3	5	4	0
1988	10	9	0.9	10	57	5.7	82	3.15385	TILLEY, DR		UNIV ESSEX	LANDAU THEORY FOR COUPLED FERROMAGNETIC AND FERROELECTRIC-FILMS AND SUPERLATTICES	SOLID STATE COMMUNICATIONS	65	7	657-660	NULL	NULL	Article	A1988M052600023	0	0	0	0	0	0	0	0	0	0	1	2	1	0	1	1	1	2	2	10	13	8	4	2	2	5	0	11	4
1988	10	9	0.9	10	57	5.7	101	3.88462	SINGH, DB; PRASAD, G; RUPAINWAR, DC; SINGH, VN		BANARAS HINDU UNIV	AS(III) REMOVAL FROM AQUEOUS-SOLUTION BY ADSORPTION	WATER AIR AND SOIL POLLUTION	42	2015-03-04	373-386	NULL	NULL	Article	A1988U030500012	0	0	0	0	0	0	0	0	0	0	0	2	1	1	0	0	2	3	7	5	6	7	4	3	3	3	8	11	8
1988	10	6	0.6	10	55	5.5	117	4.5	LUTSKO, JF		ARGONNE NATL LAB	STRESS AND ELASTIC-CONSTANTS IN ANISOTROPIC SOLIDS - MOLECULAR-DYNAMICS TECHNIQUES	JOURNAL OF APPLIED PHYSICS	64	3	1152-1154	NULL	NULL	Article	A1988P389600030	0	0	0	0	0	0	0	0	0	0	2	2	0	2	0	0	0	0	0	4	0	3	2	6	11	9	11	9	12
1988	10	10	1	10	55	5.5	103	3.96154	BOUCHER, W; TRASCHEN, J		UNIV CHICAGO; UNIV CAMBRIDGE; UNIV CALIF SANTA BARBARA	SEMICLASSICAL PHYSICS AND QUANTUM FLUCTUATIONS	PHYSICAL REVIEW D	37	12	3522-3532	NULL	NULL	Article	A1988N836400014	0	0	0	0	0	0	0	0	1	1	1	1	0	0	0	1	3	2	2	2	4	8	6	4	3	10	9	7	6
1988	10	10	1	10	54	5.4	125	4.80769	SUCHANICZ, J; ROLEDER, K; KANIA, A; HANDEREK, J		HIGH PEDAGOG SCH; SILESIAN UNIV	ELECTROSTRICTIVE STRAIN AND PYROEFFECT IN THE REGION OF PHASE COEXISTENCE IN NA0.5BI0.5TIO3	FERROELECTRICS	77	NULL	107-110	NULL	NULL	Article	A1988M410000012	0	0	0	0	0	0	0	0	0	2	1	2	0	0	0	0	2	3	2	1	1	4	3	6	2	9	11	15	11
1988	10	9	0.9	10	53	5.3	103	3.96154	TROSHICHEV, OA; ANDREZEN, VG; VENNERSTROM, S; FRIISCHRISTENSEN, E		LENINGRAD ARCTIC & ANTARCTIC INST; DANISH METEOROL INST	MAGNETIC ACTIVITY IN THE POLAR-CAP - A NEW INDEX	PLANETARY AND SPACE SCIENCE	36	11	1095-1102	NULL	NULL	Article	A1988R209700002	0	0	0	0	0	0	0	0	0	0	0	1	1	4	1	1	1	0	4	3	5	2	4	6	5	8	9	7	3
1988	10	6	0.6	10	52	5.2	93	3.57692	SMEDMAN, AS		UPPSALA UNIV	OBSERVATIONS OF A MULTI-LEVEL TURBULENCE STRUCTURE IN A VERY STABLE ATMOSPHERIC BOUNDARY-LAYER	BOUNDARY-LAYER METEOROLOGY	44	3	231-253	NULL	NULL	Article	A1988P452500002	0	0	0	0	0	0	0	0	0	1	0	0	0	0	2	1	1	1	5	4	2	7	4	7	4	5	8	6	6
1988	10	9	0.9	10	52	5.2	92	3.53846	RAM, P; PRESTEGARD, JH		YALE UNIV	MAGNETIC-FIELD INDUCED ORDERING OF BILE-SALT PHOSPHOLIPID MICELLES - NEW MEDIA FOR NMR STRUCTURAL INVESTIGATIONS	BIOCHIMICA ET BIOPHYSICA ACTA	940	2	289-294	NULL	NULL	Note	A1988N608700012	0	0	0	0	0	0	0	0	0	0	0	1	1	0	1	1	1	4	6	7	5	8	6	4	3	7	2	4	2
1988	10	9	0.9	10	51	5.1	96	3.69231	THOMAS, PA		UNIV OXFORD	THE CRYSTAL-STRUCTURE AND ABSOLUTE OPTICAL CHIRALITY OF PARATELLURITE, ALPHA-TEO2	JOURNAL OF PHYSICS C-SOLID STATE PHYSICS	21	25	4611-4627	NULL	NULL	Article	A1988P978100009	0	0	0	0	0	0	0	0	0	0	2	1	1	2	1	1	1	0	1	3	8	2	6	6	11	4	7	3	5
1988	10	8	0.8	10	51	5.1	82	3.15385	CATANI, S; DEMILIO, E; TRENTADUE, L		INFN NATL INST NUCL PHYS; UNIV FIRENZE; PRINCETON UNIV; UNIV PARMA	THE GLUON FORM-FACTOR TO HIGHER ORDERS - GLUON-GLUON ANNIHILATION AT SMALL QT	PHYSICS LETTERS B	211	3	335-342	NULL	NULL	Article	A1988Q101800016	0	0	0	0	0	0	0	0	0	0	0	1	0	2	3	0	2	0	1	2	4	6	6	8	4	7	4	9	3
1988	10	10	1	10	51	5.1	109	4.19231	SIMPSON, JC; CORDARO, JF		ALFRED UNIV	CHARACTERIZATION OF DEEP LEVELS IN ZINC-OXIDE	JOURNAL OF APPLIED PHYSICS	63	5	1781-1783	NULL	NULL	Note	A1988P087900080	0	0	0	0	0	0	0	0	1	1	1	1	1	1	2	1	1	0	2	4	0	5	4	5	7	9	6	9	7
1989	10	4	0.4	10	202	20.2	406	16.24	KOSTELECKY, VA; SAMUEL, S		INDIANA UNIV; CTY UNIV NEW YORK	SPONTANEOUS BREAKING OF LORENTZ SYMMETRY IN STRING THEORY	PHYSICAL REVIEW D	39	2	683-685	NULL	NULL	Note	A1989R964900044	0	0	0	0	0	0	0	0	0	0	0	0	0	0	0	1	0	1	2	2	6	7	10	22	24	32	28	31	40
1989	10	2	0.2	10	112	11.2	114	4.56	SIMON, MS		POLAROID CORP	OPACIFICATION - SOLVING THE FUNDAMENTAL PROBLEMS	DYES AND PIGMENTS	11	1	2015-01-12	NULL	NULL	Article	A1989AB39400001	0	0	0	0	0	0	0	0	0	0	0	0	0	1	1	0	0	0	0	1	0	4	20	15	22	25	16	7	2
1989	10	9	0.9	10	101	10.1	182	7.28	BECK, SM		AEROSPACE CORP	MIXED METAL-SILICON CLUSTERS FORMED BY CHEMICAL-REACTION IN A SUPERSONIC MOLECULAR-BEAM - IMPLICATIONS FOR REACTIONS AT THE METAL SILICON INTERFACE	JOURNAL OF CHEMICAL PHYSICS	90	11	6306-6312	NULL	NULL	Article	A1989U688400045	0	0	0	0	0	0	0	0	0	0	4	1	0	1	1	1	0	1	0	1	1	5	8	13	11	9	17	18	18
1989	10	1	0.1	10	96	9.6	119	4.76	LOU, SY; NI, GJ		FUDAN UNIV	THE RELATIONS AMONG A SPECIAL TYPE OF SOLUTIONS IN SOME (D+1)-DIMENSIONAL NONLINEAR EQUATIONS	JOURNAL OF MATHEMATICAL PHYSICS	30	7	1614-1620	NULL	NULL	Article	A1989AC84300028	0	0	0	0	0	0	0	0	0	0	0	0	0	1	0	0	0	0	0	0	0	2	5	6	9	21	19	20	14
1989	10	4	0.4	10	83	8.3	150	6	KOSTELECKY, VA; SAMUEL, S		INDIANA UNIV	GRAVITATIONAL PHENOMENOLOGY IN HIGHER-DIMENSIONAL THEORIES AND STRINGS	PHYSICAL REVIEW D	40	6	1886-1903	NULL	NULL	Article	A1989AR04400015	0	0	0	0	0	0	0	0	0	0	0	2	0	0	2	0	0	0	0	0	4	4	3	9	15	14	6	12	16
1989	10	5	0.5	10	77	7.7	121	4.84	DOMINGUEZADAME, F		UNIV COMPLUTENSE MADRID	BOUND-STATES OF THE KLEIN GORDON EQUATION WITH VECTOR AND SCALAR HULTHEN-TYPE POTENTIALS	PHYSICS LETTERS A	136	2015-04-05	175-177	NULL	NULL	Article	A1989U231000001	0	0	0	0	0	0	0	0	0	1	2	1	0	0	0	0	1	0	0	2	0	1	1	6	13	12	12	14	16
1989	10	10	1	10	69	6.9	153	6.12	STARK, H; OSKOUI, P		ILLINOIS INST TECHNOL; RENSSELAER POLYTECH INST	HIGH-RESOLUTION IMAGE RECOVERY FROM IMAGE-PLANE ARRAYS, USING CONVEX PROJECTIONS	JOURNAL OF THE OPTICAL SOCIETY OF AMERICA A-OPTICS IMAGE SCIENCE AND VISION	6	11	1715-1726	NULL	NULL	Article	A1989AX29700008	0	0	0	0	0	0	0	0	0	0	0	0	1	1	2	1	2	2	1	2	1	6	7	8	11	5	13	10	6
1989	10	10	1	10	68	6.8	110	4.4	BISHOP, CM		CEC	AN INTELLIGENT SHELL FOR THE TOROIDAL PINCH	PLASMA PHYSICS AND CONTROLLED FUSION	31	7	1179-1189	NULL	NULL	Article	A1989AE59800012	0	0	0	0	0	0	0	0	0	0	0	1	1	0	0	0	1	2	5	8	5	9	6	4	9	7	8	9	3
1989	10	10	1	10	68	6.8	105	4.2	MATSUDA, K		GEN ATOM CO	RAY TRACING STUDY OF THE ELECTRON-CYCLOTRON CURRENT DRIVE IN DIII-D USING 60 GHZ	IEEE TRANSACTIONS ON PLASMA SCIENCE	17	1	2015-06-11	NULL	NULL	Article	A1989R999000002	0	0	0	0	0	0	0	0	0	1	0	0	1	0	2	4	2	0	0	2	1	8	5	11	6	8	7	13	7
1989	10	5	0.5	10	68	6.8	87	3.48	BURK, SD; THOMPSON, WT		NAVAL ENVIRONM PREDICT RES FACIL	A VERTICALLY NESTED REGIONAL NUMERICAL WEATHER PREDICTION MODEL WITH 2ND-ORDER CLOSURE PHYSICS	MONTHLY WEATHER REVIEW	117	11	2305-2324	NULL	NULL	Article	A1989AY24600001	0	0	0	0	0	0	0	0	0	0	1	0	0	0	0	2	1	1	0	1	7	10	8	4	7	8	8	12	3
1989	10	7	0.7	10	68	6.8	90	3.6	CAMPBELL, W; OKADA, H		NAGOYA CITY UNIV	AN ARGININE SPECIFIC CARBOXYPEPTIDASE GENERATED IN BLOOD DURING COAGULATION OR INFLAMMATION WHICH IS UNRELATED TO CARBOXYPEPTIDASE N OR ITS SUBUNITS	BIOCHEMICAL AND BIOPHYSICAL RESEARCH COMMUNICATIONS	162	3	933-939	NULL	NULL	Article	A1989AK39400006	0	0	0	0	0	0	0	0	0	0	0	1	0	0	3	0	1	1	1	2	7	6	8	12	7	4	5	13	4
1989	10	4	0.4	10	67	6.7	109	4.36	HILDEMANN, LM; CASS, GR; MARKOWSKI, GR		CALTECH	A DILUTION STACK SAMPLER FOR COLLECTION OF ORGANIC AEROSOL EMISSIONS - DESIGN, CHARACTERIZATION AND FIELD-TESTS	AEROSOL SCIENCE AND TECHNOLOGY	10	1	193-204	NULL	NULL	Article	A1989T536300020	0	0	0	0	0	0	0	0	0	0	0	0	0	0	2	0	1	1	0	1	5	3	11	4	8	5	5	16	9
1989	10	5	0.5	10	67	6.7	116	4.64	GRANGE, P; LEJEUNE, A; MARTZOLFF, M; MATHIOT, JF		INST MAX VON LAUE PAUL LANGEVIN; UNIV LIEGE; CRN; INST PHYS NUCL ORSAY	CONSISTENT 3-NUCLEON FORCES IN THE NUCLEAR MANY-BODY PROBLEM	PHYSICAL REVIEW C	40	2	1040-1060	NULL	NULL	Article	A1989AK41800067	0	0	0	0	0	0	0	0	0	0	0	1	1	0	0	2	0	0	1	1	1	1	4	9	10	5	10	9	17
1989	10	8	0.8	10	61	6.1	175	7	TAO, WK; SIMPSON, J; MCCUMBER, M		NASA; GEN SCI CORP	AN ICE WATER SATURATION ADJUSTMENT	MONTHLY WEATHER REVIEW	117	1	231-235	NULL	NULL	Note	A1989T299700015	0	0	0	0	0	0	0	0	0	0	1	1	0	0	4	0	0	2	0	1	0	3	3	4	8	7	6	16	13
1989	10	9	0.9	10	59	5.9	105	4.2	KOSTELECKY, VA; SAMUEL, S		INDIANA UNIV	PHENOMENOLOGICAL GRAVITATIONAL CONSTRAINTS ON STRINGS AND HIGHER-DIMENSIONAL THEORIES	PHYSICAL REVIEW LETTERS	63	3	224-227	NULL	NULL	Article	A1989AG41300002	0	0	0	0	0	0	0	0	0	0	2	1	1	0	0	3	0	2	0	1	2	3	2	7	11	7	5	10	11
1989	10	7	0.7	10	58	5.8	99	3.96	FUJII, S; ISHIDA, S; ASANO, S		KAGOSHIMA UNIV; UNIV TOKYO	ELECTRONIC-STRUCTURE AND LATTICE TRANSFORMATION IN NI2MNGA AND CO2NBSN	JOURNAL OF THE PHYSICAL SOCIETY OF JAPAN	58	10	3657-3665	NULL	NULL	Article	A1989CE07500035	0	0	0	0	0	0	0	0	0	0	0	0	3	1	0	3	0	0	0	4	1	3	9	3	5	9	6	12	6
1989	10	7	0.7	10	58	5.8	107	4.28	ALIEV, FG; BRANDT, NB; MOSHCHALKOV, VV; KOZYRKOV, VV; SKOLOZDRA, RV; BELOGOROKHOV, AI		MV LOMONOSOV STATE UNIV	GAP AT THE FERMI LEVEL IN THE INTERMETALLIC VACANCY SYSTEM TINISN, ZRNISN, HFNISN	ZEITSCHRIFT FUR PHYSIK B-CONDENSED MATTER	75	2	167-171	NULL	NULL	Article	A1989U527000004	0	0	0	0	0	0	0	0	0	0	0	1	0	1	0	1	0	0	4	3	7	5	3	4	6	10	11	5	4
1989	10	8	0.8	10	57	5.7	105	4.2	HAYES, SP; MCPHADEN, MJ; WALLACE, JM		NOAA	THE INFLUENCE OF SEA-SURFACE TEMPERATURE ON SURFACE WIND IN THE EASTERN EQUATORIAL PACIFIC - WEEKLY TO MONTHLY VARIABILITY	JOURNAL OF CLIMATE	2	12	1500-1506	NULL	NULL	Article	A1989CE66600007	0	0	0	0	0	0	0	0	0	0	1	0	1	1	0	1	0	1	3	1	4	5	5	6	9	9	5	8	5
1989	10	5	0.5	10	56	5.6	66	2.64	NERSESYAN, AA; VACHNADZE, GE		ACAD SCI GESSR	LOW-TEMPERATURE THERMODYNAMICS OF THE TWO-DIMENSIONAL ORBITAL ANTIFERROMAGNET	JOURNAL OF LOW TEMPERATURE PHYSICS	77	2015-03-04	293-303	NULL	NULL	Article	A1989CB06200008	0	0	0	0	0	0	0	0	0	0	0	0	0	0	0	0	2	3	0	0	1	1	13	9	8	9	5	7	3
1989	10	8	0.8	10	55	5.5	76	3.04	KAITO, C; SAITO, Y; FUJITA, K		KYOTO INST TECHNOL	STUDIES ON THE STRUCTURE AND MORPHOLOGY OF ULTRAFINE PARTICLES OF METALLIC SULFIDES	JOURNAL OF CRYSTAL GROWTH	94	4	967-977	NULL	NULL	Article	A1989T941100018	0	0	0	0	0	0	0	0	0	0	0	0	0	0	1	0	0	1	6	6	2	9	7	8	1	4	6	5	7
1989	10	5	0.5	10	55	5.5	74	2.96	LEKNER, J		UNIV VICTORIA	SUMMATION OF DIPOLAR FIELDS IN SIMULATED LIQUID VAPOR INTERFACES	PHYSICA A-STATISTICAL MECHANICS AND ITS APPLICATIONS	157	2	826-838	NULL	NULL	Article	A1989AD93000010	0	0	0	0	0	0	0	0	0	0	0	0	1	0	0	0	1	3	0	0	2	2	6	5	5	10	7	8	10
1989	10	10	1	10	54	5.4	114	4.56	CHEN, J		US NAVY	EFFECTS OF TOROIDAL FORCES IN CURRENT LOOPS EMBEDDED IN A BACKGROUND PLASMA	ASTROPHYSICAL JOURNAL	338	1	453-470	NULL	NULL	Article	A1989T264100037	0	0	0	0	0	0	0	0	0	0	0	1	0	1	2	3	1	1	1	1	3	4	8	6	8	4	4	10	6
1989	10	10	1	10	54	5.4	99	3.96	SHLOSMAN, I; BEGELMAN, MC		UNIV COLORADO - BOULDER	EVOLUTION OF SELF-GRAVITATING ACCRETION DISKS IN ACTIVE GALACTIC NUCLEI	ASTROPHYSICAL JOURNAL	341	2	685-691	NULL	NULL	Article	A1989AA76800011	0	0	0	0	0	0	0	0	0	0	0	3	2	1	1	0	2	0	1	5	1	5	6	4	6	6	5	8	8
1989	10	5	0.5	10	53	5.3	76	3.04	FRITZSCHE, V		TECH UNIV DRESDEN	APPROXIMATIONS FOR PHOTOELECTRON SCATTERING	SURFACE SCIENCE	213	2015-02-03	648-656	NULL	NULL	Article	A1989U570500041	0	0	0	0	0	0	0	0	0	0	0	1	1	1	0	0	0	0	2	6	7	6	8	7	5	3	1	6	4
1989	10	6	0.6	10	52	5.2	135	5.4	MIYAMOTO, T; TAKAHASHI, S; ITO, H; INAGAKI, H; NOISHIKI, Y		KYOTO UNIV; OKAYAMA UNIV	TISSUE BIOCOMPATIBILITY OF CELLULOSE AND ITS DERIVATIVES	JOURNAL OF BIOMEDICAL MATERIALS RESEARCH	23	1	125-133	NULL	NULL	Article	A1989R696600009	0	0	0	0	0	0	0	0	0	0	0	0	1	0	2	0	0	0	3	2	2	6	4	2	4	6	14	5	7
1989	10	10	1	10	52	5.2	77	3.08	BEHIRI, JC; BONFIELD, W		QUEEN MARY COLL UNIV LONDON	ORIENTATION DEPENDENCE OF THE FRACTURE-MECHANICS OF CORTICAL BONE	JOURNAL OF BIOMECHANICS	22	2015-08-09	863-&	NULL	NULL	Article	A1989CH07400012	0	0	0	0	0	0	0	0	0	0	0	0	1	1	1	1	3	0	3	2	7	3	3	4	5	6	10	4	8
1989	10	6	0.6	10	51	5.1	79	3.16	WANG, S; LIN, Y		NE MISSOURI STATE UNIV; MCGILL UNIV	A FINITE-DIFFERENCE SOLUTION TO AN INVERSE PROBLEM FOR DETERMINING A CONTROL FUNCTION IN A PARABOLIC PARTIAL-DIFFERENTIAL EQUATION	INVERSE PROBLEMS	5	4	631-640	NULL	NULL	Article	A1989AX57800013	0	0	0	0	0	0	0	0	0	0	1	0	0	0	4	0	0	1	0	4	2	5	9	7	3	6	4	9	2
1989	10	8	0.8	10	50	5	66	2.64	KERTESZ, J		UNIV COLOGNE	EXISTENCE OF WEAK SINGULARITIES WHEN GOING AROUND THE LIQUID GAS CRITICAL-POINT	PHYSICA A-STATISTICAL MECHANICS AND ITS APPLICATIONS	161	1	58-62	NULL	NULL	Article	A1989CH19900004	0	0	0	0	0	0	0	0	0	1	1	1	1	1	0	0	0	1	2	5	3	8	10	3	5	5	4	2	5
1989	10	9	0.9	10	50	5	107	4.28	BARDUCCI, A; CASALBUONI, R; DECURTIS, S; GATTO, R; PETTINI, G		UNIV FIRENZE; UNIV LECCE; UNIV GENEVE; UNIV PISA; INFN NATL INST NUCL PHYS	CHIRAL-SYMMETRY BREAKING IN QCD AT FINITE TEMPERATURE AND DENSITY	PHYSICS LETTERS B	231	4	463-470	NULL	NULL	Article	A1989CB64600025	0	0	0	0	0	0	0	0	0	0	1	5	1	1	0	0	0	0	1	1	3	3	2	7	6	5	4	11	8
1990	10	9	0.9	10	166	16.6	260	10.8333	MOLLERACH, S		INT SCH ADV STUD	ISOCURVATURE BARYON PERTURBATIONS AND INFLATION	PHYSICAL REVIEW D	42	2	313-325	NULL	NULL	Article	A1990DP57700005	0	0	0	0	0	0	0	0	0	0	0	4	3	0	1	0	0	0	0	1	3	4	6	29	37	22	16	14	12
1990	10	7	0.7	10	155	15.5	246	10.25	EDELSTEIN, VM		RUSSIAN ACAD SCI	SPIN POLARIZATION OF CONDUCTION ELECTRONS INDUCED BY ELECTRIC-CURRENT IN 2-DIMENSIONAL ASYMMETRIC ELECTRON-SYSTEMS	SOLID STATE COMMUNICATIONS	73	3	233-235	NULL	NULL	Article	A1990CH66200010	0	0	0	0	0	0	0	0	0	0	1	2	2	1	0	0	1	0	0	0	0	2	2	4	16	27	34	29	22
1990	10	5	0.5	10	151	15.1	174	7.25	KOSTELECKY, VA; SAMUEL, S		INDIANA UNIV; CTY UNIV NEW YORK	ON A NONPERTURBATIVE VACUUM FOR THE OPEN BOSONIC STRING	NUCLEAR PHYSICS B	336	2	263-296	NULL	NULL	Article	A1990DF84100004	0	0	0	0	0	0	0	0	0	0	0	1	0	0	1	2	0	0	0	1	16	47	18	21	13	4	6	11	7
1990	10	8	0.8	10	118	11.8	209	8.70833	TIDWELL, SC; FORD, DH; KIMURA, WD		SPECTRA TECHNOL INC	GENERATING RADIALLY POLARIZED BEAMS INTERFEROMETRICALLY	APPLIED OPTICS	29	15	2234-2239	NULL	NULL	Article	A1990DF24600009	0	0	0	0	0	0	0	0	0	0	0	0	1	1	0	0	1	2	2	1	3	11	8	4	6	13	20	16	21
1990	10	9	0.9	10	109	10.9	142	5.91667	SCOTT, D; REES, MJ		UNIV CAMBRIDGE	THE 21-CM LINE AT HIGH REDSHIFT - A DIAGNOSTIC FOR THE ORIGIN OF LARGE-SCALE STRUCTURE	MONTHLY NOTICES OF THE ROYAL ASTRONOMICAL SOCIETY	247	3	510-516	NULL	NULL	Article	A1990EK90400017	0	0	0	0	0	0	0	0	0	0	0	1	1	1	1	1	0	2	1	1	0	1	3	6	19	17	28	15	11
1990	10	6	0.6	10	108	10.8	133	5.54167	VIRBHADRA, KS		PHYS RES LAB	ENERGY-DISTRIBUTION IN KERR-NEWMAN SPACETIME IN EINSTEIN AS WELL AS MOLLER PRESCRIPTIONS	PHYSICAL REVIEW D	42	8	2919-2921	NULL	NULL	Note	A1990EE65100054	0	0	0	0	0	0	0	0	0	0	0	0	0	0	0	1	0	1	3	1	7	2	2	4	7	14	29	20	19
1990	10	8	0.8	10	96	9.6	128	5.33333	VIRBHADRA, KS		PHYS RES LAB	ENERGY ASSOCIATED WITH A KERR-NEWMAN BLACK-HOLE	PHYSICAL REVIEW D	41	4	1086-1090	NULL	NULL	Article	A1990CP99400008	0	0	0	0	0	0	0	0	0	0	0	0	0	0	1	1	0	1	3	2	3	3	0	3	6	12	28	20	16
1990	10	7	0.7	10	93	9.3	150	6.25	JACKSON, K; PEDERSON, MR		US NAVY	ACCURATE FORCES IN A LOCAL-ORBITAL APPROACH TO THE LOCAL-DENSITY APPROXIMATION	PHYSICAL REVIEW B	42	6	3276-3281	NULL	NULL	Article	A1990DV68200005	0	0	0	0	0	0	0	0	0	0	1	0	2	2	0	2	0	0	0	0	7	6	6	5	7	17	13	10	9
1990	10	7	0.7	10	93	9.3	140	5.83333	FUJII, S; SUGIMURA, S; ISHIDA, S; ASANO, S		KAGOSHIMA UNIV; UNIV TOKYO	HYPERFINE FIELDS AND ELECTRONIC-STRUCTURES OF THE HEUSLER ALLOYS CO2MNAL, CO2MNGA, CO2MNSI, CO2MNGE, CO2MNSN	JOURNAL OF PHYSICS-CONDENSED MATTER	2	43	8583-8589	NULL	NULL	Article	A1990EG16400004	0	0	0	0	0	0	0	0	0	0	0	0	0	0	1	0	2	2	0	2	5	3	5	6	8	9	14	16	19
1990	10	6	0.6	10	89	8.9	111	4.625	WHITLEY, JQ; PREWITT, MJ; KUSY, RP		UNIV N CAROLINA - CHAPEL HILL	RELATIONSHIP OF THE DIAMETER AND TENSILE-STRENGTH OF NYLON SUTURES TO THE USP SPECIFICATION AND THE EFFECT OF PRECONDITIONING	JOURNAL OF APPLIED BIOMATERIALS	1	4	315-320	NULL	NULL	Article	A1990EK45300006	0	0	0	0	0	0	0	0	0	0	0	0	0	0	0	1	0	0	0	5	5	7	4	3	7	7	0	7	19
1990	10	10	1	10	84	8.4	131	5.45833	HUZINAGA, S; MIGUEL, B		UNIV ALBERTA; UNIV AUTONOMA MADRID	A COMPARISON OF THE GEOMETRICAL SEQUENCE FORMULA AND THE WELL-TEMPERED FORMULAS FOR GENERATING GTO BASIS ORBITAL EXPONENTS	CHEMICAL PHYSICS LETTERS	175	4	289-291	NULL	NULL	Article	A1990ER62700003	0	0	0	0	0	0	0	0	0	0	0	0	0	1	1	0	2	1	2	3	7	5	4	13	7	12	7	11	9
1990	10	5	0.5	10	84	8.4	175	7.29167	VERGES, MA; MIFSUD, A; SERNA, CJ		INST CIENCIA MAT	FORMATION OF ROD-LIKE ZINC-OXIDE MICROCRYSTALS IN HOMOGENEOUS SOLUTIONS	JOURNAL OF THE CHEMICAL SOCIETY-FARADAY TRANSACTIONS	86	6	959-963	NULL	NULL	Article	A1990CW17400012	0	0	0	0	0	0	0	0	0	0	0	0	1	0	0	1	0	2	0	1	2	3	6	6	7	6	8	13	17
1990	10	5	0.5	10	83	8.3	134	5.58333	MAGNEA, L; STERMAN, G		SUNY STONY BROOK - STONY BROOK	ANALYTIC CONTINUATION OF THE SUDAKOV FORM-FACTOR IN QCD	PHYSICAL REVIEW D	42	12	4222-4227	NULL	NULL	Article	A1990EP27800034	0	0	0	0	0	0	0	0	0	0	0	0	0	1	0	2	1	1	0	0	2	1	2	2	4	8	8	11	21
1990	10	8	0.8	10	80	8	128	5.33333	MINOURA, N; TSUKADA, M; NAGURA, M		IND PROD RES INST; NATL INST SERICULTURAL & ENTOMOL SCI; SHINSHU UNIV	PHYSICOCHEMICAL PROPERTIES OF SILK FIBROIN MEMBRANE AS A BIOMATERIAL	BIOMATERIALS	11	6	430-434	NULL	NULL	Article	A1990DU61800012	0	0	0	0	0	0	0	0	0	0	0	0	0	1	1	1	0	1	2	2	7	5	9	7	7	8	11	5	8
1990	10	7	0.7	10	70	7	111	4.625	TAKAHASHI, D; SATSUMA, J		RYUKOKU UNIV; UNIV TOKYO	A SOLITON CELLULAR AUTOMATON	JOURNAL OF THE PHYSICAL SOCIETY OF JAPAN	59	10	3514-3519	NULL	NULL	Article	A1990EG99800023	0	0	0	0	0	0	0	0	0	0	0	0	2	0	1	0	0	0	1	3	3	5	5	2	9	11	10	4	9
1990	10	9	0.9	10	70	7	119	4.95833	WALL, G		UNIV VASTERAS	EXERGY CONVERSION IN THE JAPANESE SOCIETY	ENERGY	15	5	435-444	NULL	NULL	Article	A1990CZ24100005	0	0	0	0	0	0	0	0	0	0	0	0	2	0	0	0	1	1	5	0	1	4	0	3	10	4	11	23	5
1990	10	8	0.8	10	69	6.9	107	4.45833	HAO, X; MOODERA, JS; MESERVEY, R		MIT	SPIN-FILTER EFFECT OF FERROMAGNETIC EUROPIUM SULFIDE TUNNEL BARRIERS	PHYSICAL REVIEW B	42	13	8235-8243	NULL	NULL	Article	A1990EG48800070	0	0	0	0	0	0	0	0	0	0	0	0	0	0	0	1	1	1	2	3	8	2	6	10	13	6	4	10	2
1990	10	5	0.5	10	66	6.6	130	5.41667	LINDEN, PF; LANESERFF, GF; SMEED, DA		UNIV CAMBRIDGE	EMPTYING FILLING BOXES - THE FLUID-MECHANICS OF NATURAL VENTILATION	JOURNAL OF FLUID MECHANICS	212	NULL	309-335	NULL	NULL	Article	A1990CV64100020	0	0	0	0	0	0	0	0	0	0	0	0	0	1	0	0	0	0	2	2	2	8	3	4	3	1	11	13	13
1990	10	5	0.5	10	62	6.2	110	4.58333	COVA, P; SINGH, A		UNIV ORIENTE	TEMPERATURE-DEPENDENCE OF IV AND C-V CHARACTERISTICS OF NI/N-CDF2 SCHOTTKY-BARRIER TYPE DIODES	SOLID-STATE ELECTRONICS	33	1	2015-11-19	NULL	NULL	Article	A1990CJ63800002	0	0	0	0	0	0	0	0	0	0	0	0	2	1	0	0	2	0	0	0	1	3	0	4	2	9	9	14	13
1990	10	4	0.4	10	62	6.2	103	4.29167	SEEMAN, NC		NYU	DENOVO DESIGN OF SEQUENCES FOR NUCLEIC-ACID STRUCTURAL-ENGINEERING	JOURNAL OF BIOMOLECULAR STRUCTURE & DYNAMICS	8	3	573-581	NULL	NULL	Article	A1990EU23600007	0	0	0	0	0	0	0	0	0	0	0	0	0	0	0	1	0	3	0	0	0	1	2	3	10	11	12	7	8
1990	10	9	0.9	10	59	5.9	101	4.20833	SINGH, A; REINHARDT, KC; ANDERSON, WA		UNIV ORIENTE; SUNY BUFFALO - BUFFALO	TEMPERATURE-DEPENDENCE OF THE ELECTRICAL CHARACTERISTICS OF YB/P-INP TUNNEL METAL-INSULATOR-SEMICONDUCTOR JUNCTIONS	JOURNAL OF APPLIED PHYSICS	68	7	3475-3483	NULL	NULL	Article	A1990ED73600065	0	0	0	0	0	0	0	0	0	0	0	1	0	1	0	2	2	1	0	2	1	2	1	1	5	9	9	14	10
1990	10	9	0.9	10	59	5.9	123	5.125	KAHRAMAN, A; SINGH, R		OHIO STATE UNIV	NONLINEAR DYNAMICS OF A SPUR GEAR PAIR	JOURNAL OF SOUND AND VIBRATION	142	1	49-75	NULL	NULL	Article	A1990EC55500004	0	0	0	0	0	0	0	0	0	0	0	1	0	1	1	0	2	2	0	2	2	4	7	6	10	5	4	5	6
1990	10	6	0.6	10	59	5.9	82	3.41667	HUNG, KK; KO, PK; HU, C; CHENG, YC		UNIV CALIF BERKELEY AND BERKELEY NATIONAL LAB	A PHYSICS-BASED MOSFET NOISE MODEL FOR CIRCUIT SIMULATORS	IEEE TRANSACTIONS ON ELECTRON DEVICES	37	5	1323-1333	NULL	NULL	Article	A1990DB98100019	0	0	0	0	0	0	0	0	0	0	0	0	0	0	1	0	1	0	2	2	5	4	6	3	9	6	9	5	6
1990	10	2	0.2	10	58	5.8	67	2.79167	VIRBHADRA, KS		PHYS RES LAB	ANGULAR-MOMENTUM DISTRIBUTION IN KERR-NEWMAN SPACETIME	PHYSICAL REVIEW D	42	4	1066-1067	NULL	NULL	Article	A1990DV53900013	0	0	0	0	0	0	0	0	0	0	0	0	0	0	0	0	0	0	2	0	4	0	2	3	6	5	12	12	12
1990	10	9	0.9	10	58	5.8	104	4.33333	CHATURVEDI, AK; YADAVA, KP; PATHAK, KC; SINGH, VN		BANARAS HINDU UNIV	DEFLUORIDATION OF WATER BY ADSORPTION ON FLY-ASH	WATER AIR AND SOIL POLLUTION	49	2015-01-02	51-61	NULL	NULL	Article	A1990CT58400005	0	0	0	0	0	0	0	0	0	0	0	1	0	1	1	0	1	2	1	2	3	5	4	7	4	3	6	7	12
1990	10	8	0.8	10	57	5.7	84	3.5	LEON, J; LATIFI, A		UNIV MONTPELLIER SUD DE FRANCE	SOLUTION OF AN INITIAL BOUNDARY-VALUE PROBLEM FOR COUPLED NONLINEAR-WAVES	JOURNAL OF PHYSICS A-MATHEMATICAL AND GENERAL	23	8	1385-1403	NULL	NULL	Article	A1990DA18500013	0	0	0	0	0	0	0	0	0	0	2	3	0	0	0	1	2	0	0	0	1	3	4	5	3	4	9	9	12
1990	10	9	0.9	10	55	5.5	95	3.95833	ASANO, M; UMEDA, K; TASAKI, A		DAI NIPPON PRINTING CO LTD; UNIV TSUKUBA	CU3N THIN-FILM FOR A NEW LIGHT RECORDING MEDIA	JAPANESE JOURNAL OF APPLIED PHYSICS PART 1-REGULAR PAPERS BRIEF COMMUNICATIONS & REVIEW PAPERS	29	10	1985-1986	NULL	NULL	Note	A1990EK05200024	0	0	0	0	0	0	0	0	0	0	0	0	0	0	0	1	1	1	3	3	1	5	2	2	2	6	11	13	7
1990	10	8	0.8	10	53	5.3	63	2.625	QIANG, L; SHAOMIN, W; ALDA, J; BERNABEU, E		HANGZHOU UNIV; UNIV COMPLUTENSE MADRID	TRANSFORMATION OF NONSYMMETRIC GAUSSIAN-BEAM INTO SYMMETRICAL ONE BY MEANS OF TENSOR ABCD LAW	OPTIK	85	2	67-72	NULL	NULL	Article	A1990DR63700005	0	0	0	0	0	0	0	0	0	0	1	0	5	1	1	0	0	0	0	0	2	1	7	4	2	1	17	9	5
1990	10	10	1	10	52	5.2	89	3.70833	TURPIN, BJ; CARY, RA; HUNTZICKER, JJ		OREGON GRAD INST SCI & TECHNOL	AN INSITU, TIME-RESOLVED ANALYZER FOR AEROSOL ORGANIC AND ELEMENTAL CARBON	AEROSOL SCIENCE AND TECHNOLOGY	12	1	161-171	NULL	NULL	Article	A1990CZ71900020	0	0	0	0	0	0	0	0	0	0	1	0	0	2	1	2	2	0	1	1	5	8	10	4	8	4	6	4	2
1990	10	4	0.4	10	52	5.2	75	3.125	BETTIN, H; SPIEWECK, F		PTB FED INST PHYS METROL	WATER DENSITY AS FUNCTION OF TEMPERATURE FOLLOWING INTRODUCTION OF THE INTERNATIONAL TEMPERATURE SCALE OF 1990	PTB-MITTEILUNGEN	100	3	195-196	NULL	NULL	Article	A1990DN03600006	0	0	0	0	0	0	0	0	0	0	0	0	0	0	1	1	0	0	1	1	2	3	3	10	8	6	4	6	6
1990	10	5	0.5	10	51	5.1	71	2.95833	SEUL, M; SAMMON, MJ		LUCENT TECHNOL INC	PREPARATION OF SURFACTANT MULTILAYER FILMS ON SOLID SUBSTRATES BY DEPOSITION FROM ORGANIC SOLUTION	THIN SOLID FILMS	185	2	287-305	NULL	NULL	Article	A1990CX17400009	0	0	0	0	0	0	0	0	0	0	0	1	0	0	0	0	0	0	1	3	4	0	4	6	7	7	5	5	4
1990	10	9	0.9	10	51	5.1	84	3.5	CIOSLOWSKI, J		FLORIDA STATE UNIV	ISOPYCNIC ORBITAL TRANSFORMATIONS AND LOCALIZATION OF NATURAL ORBITALS	INTERNATIONAL JOURNAL OF QUANTUM CHEMISTRY	NULL	NULL	15-28	NULL	NULL	Article	A1990EQ16800003	0	0	0	0	0	0	0	0	0	0	0	0	1	1	0	0	1	2	2	2	8	0	2	5	7	4	4	7	7
1990	10	10	1	10	51	5.1	91	3.79167	LEWITT, RM		UNIV PENN	MULTIDIMENSIONAL DIGITAL IMAGE REPRESENTATIONS USING GENERALIZED KAISER-BESSEL WINDOW FUNCTIONS	JOURNAL OF THE OPTICAL SOCIETY OF AMERICA A-OPTICS IMAGE SCIENCE AND VISION	7	10	1834-1846	NULL	NULL	Article	A1990EB65700004	0	0	0	0	0	0	0	0	0	0	0	0	1	1	2	0	1	2	2	1	3	1	4	4	11	2	9	6	9
1990	10	6	0.6	10	50	5	79	3.29167	CAMPBELL, GS		WASHINGTON STATE UNIV	DERIVATION OF AN ANGLE DENSITY-FUNCTION FOR CANOPIES WITH ELLIPSOIDAL LEAF ANGLE DISTRIBUTIONS	AGRICULTURAL AND FOREST METEOROLOGY	49	3	173-176	NULL	NULL	Article	A1990CT03300001	0	0	0	0	0	0	0	0	0	0	0	0	1	1	1	1	0	0	1	1	5	2	2	3	6	3	4	10	9
1991	10	8	0.8	10	146	14.6	465	20.2174	DENTON, AR; ASHCROFT, NW		CORNELL UNIV	VEGARD LAW	PHYSICAL REVIEW A	43	6	3161-3164	NULL	NULL	Note	A1991FD04500063	0	0	0	0	0	0	0	0	0	0	0	0	0	1	2	1	1	0	2	0	1	0	1	1	2	6	12	22	18
1991	10	9	0.9	10	131	13.1	199	8.65217	WEN, XG		INST ADV STUDY	MEAN-FIELD THEORY OF SPIN-LIQUID STATES WITH FINITE-ENERGY GAP AND TOPOLOGICAL ORDERS	PHYSICAL REVIEW B	44	6	2664-2672	NULL	NULL	Article	A1991GA07700025	0	0	0	0	0	0	0	0	0	0	0	0	0	0	2	1	1	0	0	2	3	10	17	16	17	16	8	16	13
1991	10	6	0.6	10	91	9.1	128	5.56522	CHEUNG, KS; YIP, S		MIT	ATOMIC-LEVEL STRESS IN AN INHOMOGENEOUS SYSTEM	JOURNAL OF APPLIED PHYSICS	70	10	5688-5690	NULL	NULL	Note	A1991GQ94300069	0	0	0	0	0	0	0	0	0	0	0	0	0	0	0	0	0	0	2	2	2	2	3	6	11	5	13	12	13
1991	10	7	0.7	10	86	8.6	96	4.17391	HSU, TC; MARSTON, JB; AFFLECK, I		UNIV BRITISH COLUMBIA; CORNELL UNIV	2 OBSERVABLE FEATURES OF THE STAGGERED-FLUX PHASE AT NONZERO DOPING	PHYSICAL REVIEW B	43	4	2866-2877	NULL	NULL	Article	A1991FF08300051	0	0	0	0	0	0	0	0	0	0	0	1	3	2	0	0	0	0	0	0	1	10	22	16	9	6	5	5	4
1991	10	8	0.8	10	78	7.8	105	4.56522	MUNSONMCGEE, SH		UNIV DELAWARE	ESTIMATION OF THE CRITICAL CONCENTRATION IN AN ANISOTROPIC PERCOLATION NETWORK	PHYSICAL REVIEW B	43	4	3331-3336	NULL	NULL	Article	A1991FF08600026	0	0	0	0	0	0	0	0	0	0	0	0	0	3	1	1	0	2	0	1	0	3	2	4	6	4	6	12	14
1991	10	3	0.3	10	76	7.6	104	4.52174	HIROTA, R; OHTA, Y		HIROSHIMA UNIV	HIERARCHIES OF COUPLED SOLITON-EQUATIONS .1.	JOURNAL OF THE PHYSICAL SOCIETY OF JAPAN	60	3	798-809	NULL	NULL	Article	A1991FM07300018	0	0	0	0	0	0	0	0	0	0	0	0	0	0	0	1	0	0	0	1	1	2	3	4	6	11	5	10	10
1991	10	10	1	10	75	7.5	126	5.47826	TAKEDA, Y		PAUL SCHERRER INST	DEVELOPMENT OF AN ULTRASOUND VELOCITY PROFILE MONITOR	NUCLEAR ENGINEERING AND DESIGN	126	2	277-284	NULL	NULL	Article	A1991FN69900010	0	0	0	0	0	0	0	0	0	0	0	0	1	0	0	0	0	1	1	4	3	1	7	5	5	9	9	10	11
1991	10	7	0.7	10	74	7.4	153	6.65217	KIM, SS; JO, SB; GUEON, KI; CHOI, KK; KIM, JM; CHURN, KS		AGCY DEF DEV	COMPLEX PERMEABILITY AND PERMITTIVITY AND MICROWAVE-ABSORPTION OF FERRITE-RUBBER COMPOSITE IN X-BAND FREQUENCIES	IEEE TRANSACTIONS ON MAGNETICS	27	6	5462-5464	NULL	NULL	Article	A1991HB66100268	0	0	0	0	0	0	0	0	0	0	0	0	0	1	1	0	2	0	0	1	2	0	4	7	6	5	11	3	12
1991	10	8	0.8	10	73	7.3	108	4.69565	LAZARIDES, G; SHAFI, Q		UNIV DELAWARE; ARISTOTLE UNIV THESSALONIKI	ORIGIN OF MATTER IN THE INFLATIONARY COSMOLOGY	PHYSICS LETTERS B	258	2015-03-04	305-309	NULL	NULL	Article	A1991FJ11500013	0	0	0	0	0	0	0	0	0	0	0	1	1	1	0	1	0	1	0	1	2	1	2	7	8	19	9	7	7
1991	10	9	0.9	10	69	6.9	99	4.30435	HIAI, F; PETZ, D		IBARAKI UNIV; HUNGARIAN ACAD SCI	THE PROPER FORMULA FOR RELATIVE ENTROPY AND ITS ASYMPTOTICS IN QUANTUM PROBABILITY	COMMUNICATIONS IN MATHEMATICAL PHYSICS	143	1	99-114	NULL	NULL	Article	A1991GV95000006	0	0	0	0	0	0	0	0	0	0	0	0	1	0	0	0	1	2	3	0	2	4	4	4	6	11	6	8	6
1991	10	7	0.7	10	67	6.7	117	5.08696	PRADE, B; VINET, JY; MYSYROWICZ, A		ECOLE POLYTECH-ECOLE NATL SUPER TECH AVANCEES; UNIV PARIS VII DENIS DIDEROT	GUIDED OPTICAL WAVES IN PLANAR HETEROSTRUCTURES WITH NEGATIVE DIELECTRIC-CONSTANT	PHYSICAL REVIEW B	44	24	13556-13572	NULL	NULL	Article	A1991GX68200040	0	0	0	0	0	0	0	0	0	0	0	0	0	0	0	0	1	2	2	1	1	1	0	2	0	4	11	8	8
1991	10	2	0.2	10	67	6.7	73	3.17391	HEREMAN, W		COLORADO SCH MINES	EXACT SOLITARY WAVE SOLUTIONS OF COUPLED NONLINEAR EVOLUTION-EQUATIONS USING MACSYMA	COMPUTER PHYSICS COMMUNICATIONS	65	2015-01-03	143-150	NULL	NULL	Article	A1991FM80500020	0	0	0	0	0	0	0	0	0	0	0	0	0	0	0	1	0	0	0	0	1	0	5	6	13	10	7	9	5
1991	10	4	0.4	10	66	6.6	101	4.3913	URRY, DW; PARKER, TM; REID, MC; GOWDA, DC		UNIV ALABAMA - BIRMINGHAM	BIOCOMPATIBILITY OF THE BIOELASTIC MATERIALS, POLY(GVGVP) AND ITS GAMMA-IRRADIATION CROSS-LINKED MATRIX - SUMMARY OF GENERIC BIOLOGICAL TEST-RESULTS	JOURNAL OF BIOACTIVE AND COMPATIBLE POLYMERS	6	3	263-282	NULL	NULL	Article	A1991GJ70200006	0	0	0	0	0	0	0	0	0	0	0	0	0	0	0	2	0	1	0	0	1	0	3	2	7	3	8	6	10
1991	10	8	0.8	10	65	6.5	100	4.34783	KOZLOV, VA; MAZYA, VG; FOMIN, AV		NULL	AN ITERATIVE METHOD FOR SOLVING THE CAUCHY-PROBLEM FOR ELLIPTIC-EQUATIONS	COMPUTATIONAL MATHEMATICS AND MATHEMATICAL PHYSICS	31	1	45-52	NULL	NULL	Article	A1991HU21600006	0	0	0	0	0	0	0	0	0	0	0	0	0	0	0	0	0	1	2	1	4	4	5	2	6	7	5	8	8
1991	10	9	0.9	10	63	6.3	159	6.91304	RITCHIE, NWM; STORY, JG; HULET, RG		RICE UNIV	REALIZATION OF A MEASUREMENT OF A WEAK VALUE	PHYSICAL REVIEW LETTERS	66	9	1107-1110	NULL	NULL	Article	A1991FA34900001	0	0	0	0	0	0	0	0	0	0	0	1	0	0	0	2	1	0	3	1	1	1	2	2	9	5	3	6	11
1991	10	9	0.9	10	61	6.1	73	3.17391	HOROWITZ, GT; STEIF, AR		UNIV CALIF SANTA BARBARA	SINGULAR STRING SOLUTIONS WITH NONSINGULAR INITIAL DATA	PHYSICS LETTERS B	258	2015-01-02	91-96	NULL	NULL	Article	A1991FH14600017	0	0	0	0	0	0	0	0	0	0	0	0	1	0	3	0	0	3	2	0	0	0	16	15	15	5	6	3	1
1991	10	3	0.3	10	59	5.9	80	3.47826	KOSTELECKY, VA; SAMUEL, S		INDIANA UNIV; CTY UNIV NEW YORK	PHOTON AND GRAVITON MASSES IN STRING THEORIES	PHYSICAL REVIEW LETTERS	66	14	1811-1814	NULL	NULL	Article	A1991FF23000003	0	0	0	0	0	0	0	0	0	0	0	1	1	0	0	0	0	0	0	0	1	2	1	3	11	6	3	8	10
1991	10	9	0.9	10	58	5.8	83	3.6087	ASAI, A		CANON INC	BUBBLE DYNAMICS IN BOILING UNDER HIGH HEAT-FLUX PULSE HEATING	JOURNAL OF HEAT TRANSFER-TRANSACTIONS OF THE ASME	113	4	973-979	NULL	NULL	Article	A1991HP76100026	0	0	0	0	0	0	0	0	0	0	0	0	0	0	0	0	1	1	2	2	3	2	1	6	8	6	12	10	8
1991	10	10	1	10	55	5.5	91	3.95652	OHTSUKI, C; KUSHITANI, H; KOKUBO, T; KOTANI, S; YAMAMURO, T		KYOTO UNIV	APATITE FORMATION ON THE SURFACE OF CERAVITAL-TYPE GLASS-CERAMIC IN THE BODY	JOURNAL OF BIOMEDICAL MATERIALS RESEARCH	25	11	1363-1370	NULL	NULL	Article	A1991GK54500004	0	0	0	0	0	0	0	0	0	0	0	0	1	0	1	3	3	1	0	0	1	4	4	7	6	1	4	3	4
1991	10	10	1	10	55	5.5	86	3.73913	KOTIKOV, AV		KIEV THEORET PHYS INST	DIFFERENTIAL-EQUATION METHOD - THE CALCULATION OF N-POINT FEYNMAN DIAGRAMS	PHYSICS LETTERS B	267	1	123-127	NULL	NULL	Article	A1991GG61100024	0	0	0	0	0	0	0	0	0	0	0	0	1	2	1	1	1	2	0	0	2	1	1	8	9	7	7	7	7
1991	10	2	0.2	10	52	5.2	83	3.6087	KANAI, Y		TOKAI UNIV	ADMITTANCE SPECTROSCOPY OF CU-DOPED ZNO CRYSTALS	JAPANESE JOURNAL OF APPLIED PHYSICS PART 1-REGULAR PAPERS BRIEF COMMUNICATIONS & REVIEW PAPERS	30	4	703-707	NULL	NULL	Article	A1991FL20500020	0	0	0	0	0	0	0	0	0	0	0	0	0	0	0	0	0	1	0	1	0	2	2	5	7	7	7	6	5
1991	10	4	0.4	10	52	5.2	87	3.78261	KOCSIS, E; TRUS, BL; STEER, CJ; BISHER, ME; STEVEN, AC		NATL INST HLTH; UNIV MINNESOTA - MINNEAPOLIS-ST LOUIS	IMAGE AVERAGING OF FLEXIBLE FIBROUS MACROMOLECULES - THE CLATHRIN TRISKELION HAS AN ELASTIC PROXIMAL SEGMENT	JOURNAL OF STRUCTURAL BIOLOGY	107	1	2015-06-14	NULL	NULL	Article	A1991GC97500002	0	0	0	0	0	0	0	0	0	0	0	0	0	1	1	0	0	0	0	1	1	0	1	3	4	4	5	5	12
1991	10	7	0.7	10	52	5.2	92	4	GABBASOVA, ZV; KUZMIN, MD; ZVEZDIN, AK; DUBENKO, IS; MURASHOV, VA; RAKOV, DN; KRYNETSKY, IB		ACAD SCI USSR; MOSCOW RADIOENGN ELECTR & AUTOMAT INST; MV LOMONOSOV STATE UNIV	BI1-XRXFEO3 (R = RARE-EARTH) - A FAMILY OF NOVEL MAGNETOELECTRICS	PHYSICS LETTERS A	158	9	491-498	NULL	NULL	Article	A1991GJ51000016	0	0	0	0	0	0	0	0	0	0	0	0	0	0	2	2	0	1	0	0	2	0	0	4	1	2	6	5	10
1991	10	8	0.8	10	52	5.2	129	5.6087	CARROLL, JJ; SLUPSKY, JD; MATHER, AE		UNIV ALBERTA	THE SOLUBILITY OF CARBON-DIOXIDE IN WATER AT LOW-PRESSURE	JOURNAL OF PHYSICAL AND CHEMICAL REFERENCE DATA	20	6	1201-1209	NULL	NULL	Article	A1991GX45100003	0	0	0	0	0	0	0	0	0	0	0	0	0	0	0	0	1	2	1	0	4	2	0	8	3	6	4	6	8
1992	10	5	0.5	10	214	21.4	272	12.3636	SCHOLTZ, FG; GEYER, HB; HAHNE, FJW		UNIV STELLENBOSCH	QUASI-HERMITIAN OPERATORS IN QUANTUM-MECHANICS AND THE VARIATIONAL PRINCIPLE	ANNALS OF PHYSICS	213	1	74-101	NULL	NULL	Article	A1992HA49200005	0	0	0	0	0	0	0	0	0	0	0	0	0	0	1	0	1	0	1	1	1	0	0	10	13	14	34	24	41
1992	10	9	0.9	10	182	18.2	202	9.18182	CONTE, R; MUSETTE, M		CENS-SERV PHYS ETAT CONDENSE; FREE UNIV BRUSSELS	LINK BETWEEN SOLITARY WAVES AND PROJECTIVE RICCATI-EQUATIONS	JOURNAL OF PHYSICS A-MATHEMATICAL AND GENERAL	25	21	5609-5623	NULL	NULL	Article	A1992JY11100019	0	0	0	0	0	0	0	0	0	0	0	0	0	1	2	0	1	0	0	1	0	4	3	4	28	31	29	31	22
1992	10	10	1	10	137	13.7	224	10.1818	BIRKS, TA; LI, YW		UNIV LIMERICK	THE SHAPE OF FIBER TAPERS	JOURNAL OF LIGHTWAVE TECHNOLOGY	10	4	432-438	NULL	NULL	Article	A1992HR22000007	0	0	0	0	0	0	0	0	0	0	0	0	1	1	2	0	0	0	2	2	0	2	1	6	18	18	9	16	13
1992	10	5	0.5	10	116	11.6	190	8.63636	LI, A; AHMADI, G		CLARKSON UNIV	DISPERSION AND DEPOSITION OF SPHERICAL-PARTICLES FROM POINT SOURCES IN A TURBULENT CHANNEL FLOW	AEROSOL SCIENCE AND TECHNOLOGY	16	4	209-226	NULL	NULL	Article	A1992HU26600001	0	0	0	0	0	0	0	0	0	0	0	0	0	0	0	0	2	1	0	0	0	2	3	1	3	7	8	17	12
1992	10	1	0.1	10	106	10.6	124	5.63636	HARAGUCHI, K; KATSUYAMA, T; HIRUMA, K; OGAWA, K		HITACHI LTD	GAAS P-N-JUNCTION FORMED IN QUANTUM WIRE CRYSTALS	APPLIED PHYSICS LETTERS	60	6	745-747	NULL	NULL	Article	A1992HC82000028	0	0	0	0	0	0	0	0	0	0	0	0	0	0	0	0	0	0	0	0	0	1	3	1	15	6	11	9	11
1992	10	2	0.2	10	104	10.4	127	5.77273	FALCONY, C; GARCIA, M; ORTIZ, A; ALONSO, JC		INST POLYTECH NATL; UNIV NACL AUTONOMA MEXICO	LUMINESCENT PROPERTIES OF ZNS-MN FILMS DEPOSITED BY SPRAY PYROLYSIS	JOURNAL OF APPLIED PHYSICS	72	4	1525-1527	NULL	NULL	Article	A1992JJ22600050	0	0	0	0	0	0	0	0	0	0	0	0	0	1	0	0	0	0	0	1	0	0	1	6	11	16	11	10	15
1992	10	7	0.7	10	88	8.8	113	5.13636	MISHRA, KC; BERKOWITZ, JK; JOHNSON, KH; SCHMIDT, PC		GTE ELECT PROD; MIT; TECH UNIV DARMSTADT	ELECTRONIC-STRUCTURE AND OPTICAL-PROPERTIES OF EUROPIUM-ACTIVATED YTTRIUM-OXIDE PHOSPHOR	PHYSICAL REVIEW B	45	19	10902-10906	NULL	NULL	Article	A1992HU79900006	0	0	0	0	0	0	0	0	0	0	0	0	0	0	0	0	0	1	1	4	1	0	2	5	8	12	13	14	7
1992	10	4	0.4	10	84	8.4	123	5.59091	MIRKIN, MV; YANG, HJ; BARD, AJ		UNIV TEXAS - AUSTIN	BOROHYDRIDE OXIDATION AT A GOLD ELECTRODE	JOURNAL OF THE ELECTROCHEMICAL SOCIETY	139	8	2212-2217	NULL	NULL	Article	A1992JG90100024	0	0	0	0	0	0	0	0	0	0	0	0	0	0	1	0	1	0	1	1	0	0	0	0	2	6	13	7	8
1992	10	5	0.5	10	78	7.8	93	4.22727	BERGER, L		CARNEGIE MELLON UNIV	MOTION OF A MAGNETIC DOMAIN-WALL TRAVERSED BY FAST-RISING CURRENT PULSES	JOURNAL OF APPLIED PHYSICS	71	6	2721-2726	NULL	NULL	Article	A1992HJ65500037	0	0	0	0	0	0	0	0	0	0	0	0	0	2	1	0	0	1	0	0	1	0	1	0	8	11	13	9	13
1992	10	10	1	10	78	7.8	103	4.68182	THIBOS, LN; YE, M; ZHANG, XX; BRADLEY, A		INDIANA UNIV	THE CHROMATIC EYE - A NEW REDUCED-EYE MODEL OF OCULAR CHROMATIC ABERRATION IN HUMANS	APPLIED OPTICS	31	19	3594-3600	NULL	NULL	Article	A1992JA46100005	0	0	0	0	0	0	0	0	0	0	0	0	0	0	1	0	1	2	2	2	0	2	5	7	6	7	6	6	10
1992	10	1	0.1	10	76	7.6	103	4.68182	RUDOWICZ, C; ZHOU, YY		CITY POLYTECH HONG KONG; SICHUAN NORMAL UNIV	MICROSCOPIC STUDY OF CR2+ ION IN THE QUASI-2D MIXED SYSTEM RB2MNXCR1-XCL4	JOURNAL OF MAGNETISM AND MAGNETIC MATERIALS	111	2015-01-02	153-163	NULL	NULL	Article	A1992JF84300027	0	0	0	0	0	0	0	0	0	0	0	0	0	0	0	0	0	0	0	0	0	1	1	0	0	2	8	17	14
1992	10	8	0.8	10	71	7.1	115	5.22727	STOLL, H		UNIV STUTTGART	THE CORRELATION-ENERGY OF CRYSTALLINE SILICON	CHEMICAL PHYSICS LETTERS	191	6	548-552	NULL	NULL	Article	A1992HQ85400007	0	0	0	0	0	0	0	0	0	0	0	0	0	0	0	1	2	1	0	2	1	1	3	2	9	8	10	5	6
1992	10	9	0.9	10	70	7	146	6.63636	KAPLAN, DB		UNIV CALIF SAN DIEGO	SINGLE EXPLANATION FOR BOTH BARYON AND DARK MATTER DENSITIES	PHYSICAL REVIEW LETTERS	68	6	741-743	NULL	NULL	Article	A1992HC50500005	0	0	0	0	0	0	0	0	0	0	0	0	3	1	2	1	0	0	2	0	0	0	0	0	1	6	7	2	4
1992	10	6	0.6	10	70	7	95	4.31818	WHALEN, DH; XU, Y		HASKINS LABS INC; UNIV CONNECTICUT	INFORMATION FOR MANDARINE TONES IN THE AMPLITUDE CONTOUR AND IN BRIEF SEGMENTS	PHONETICA	49	1	25-47	NULL	NULL	Article	A1992HV04900002	0	0	0	0	0	0	0	0	0	0	0	0	0	0	0	0	1	1	1	1	2	0	3	1	12	1	6	7	17
1992	10	7	0.7	10	68	6.8	94	4.27273	SANDVIK, AW		UNIV CALIF SANTA BARBARA	A GENERALIZATION OF HANDSCOMB QUANTUM MONTE-CARLO SCHEME - APPLICATION TO THE 1D HUBBARD-MODEL	JOURNAL OF PHYSICS A-MATHEMATICAL AND GENERAL	25	13	3667-3682	NULL	NULL	Article	A1992JD89900017	0	0	0	0	0	0	0	0	0	0	0	0	0	0	0	1	0	0	3	2	0	1	3	5	7	6	4	12	9
1992	10	2	0.2	10	66	6.6	101	4.59091	BEREZHIANI, VI; TSKHAKAYA, DD; SHUKLA, PK		GEORGIAN ACAD SCI; RUHR UNIV BOCHUM; ICTP INT CTR THEORET PHYS	PAIR PRODUCTION IN A STRONG WAKE FIELD DRIVEN BY AN INTENSE SHORT LASER-PULSE	PHYSICAL REVIEW A	46	10	6608-6612	NULL	NULL	Article	A1992JZ67800059	0	0	0	0	0	0	0	0	0	0	0	0	0	0	0	0	0	1	0	0	1	0	1	1	2	0	1	4	7
1992	10	9	0.9	10	65	6.5	99	4.5	DEATH, PD; PAYNE, PN		UNIV CAMBRIDGE	GRAVITATIONAL-RADIATION IN BLACK-HOLE COLLISIONS AT THE SPEED OF LIGHT .3. RESULTS AND CONCLUSIONS	PHYSICAL REVIEW D	46	2	694-701	NULL	NULL	Article	A1992JE06400019	0	0	0	0	0	0	0	0	0	0	0	0	1	1	2	1	1	0	1	0	0	2	9	9	5	5	4	6	7
1992	10	9	0.9	10	64	6.4	94	4.27273	DEATH, PD; PAYNE, PN		UNIV CAMBRIDGE	GRAVITATIONAL-RADIATION IN BLACK-HOLE COLLISIONS AT THE SPEED OF LIGHT .2. REDUCTION TO 2 INDEPENDENT VARIABLES AND CALCULATION OF THE 2ND-ORDER NEWS FUNCTION	PHYSICAL REVIEW D	46	2	675-693	NULL	NULL	Article	A1992JE06400018	0	0	0	0	0	0	0	0	0	0	0	0	1	1	2	1	1	0	1	0	0	2	10	9	4	5	4	5	6
1992	10	3	0.3	10	61	6.1	85	3.86364	VAKHNENKO, VA		UKRAINIAN ACAD SCI	SOLITONS IN A NONLINEAR MODEL MEDIUM	JOURNAL OF PHYSICS A-MATHEMATICAL AND GENERAL	25	15	4181-4187	NULL	NULL	Article	A1992JJ06600025	0	0	0	0	0	0	0	0	0	0	0	0	0	1	0	0	0	0	1	1	0	0	1	9	10	6	8	6	4
1992	10	7	0.7	10	61	6.1	84	3.81818	KOSOWSKY, A; TURNER, MS; WATKINS, R		NASA; UNIV CHICAGO	GRAVITATIONAL-RADIATION FROM COLLIDING VACUUM BUBBLES	PHYSICAL REVIEW D	45	12	4514-4535	NULL	NULL	Article	A1992HZ56200018	0	0	0	0	0	0	0	0	0	0	0	0	1	1	0	0	0	2	1	0	0	2	1	1	2	0	3	5	13
1992	10	8	0.8	10	61	6.1	84	3.81818	ABRAHAM, ERC; TOWNSEND, PK		NULL	Q-KINKS	PHYSICS LETTERS B	291	2015-01-02	85-88	NULL	NULL	Article	A1992JP59800013	0	0	0	0	0	0	0	0	0	0	0	0	0	0	1	0	0	4	2	0	1	0	3	5	7	9	10	6	4
1992	10	10	1	10	58	5.8	84	3.81818	ROSEN, MA		RYERSON POLYTECH INST	EVALUATION OF ENERGY-UTILIZATION EFFICIENCY IN CANADA USING ENERGY AND EXERGY ANALYSES	ENERGY	17	4	339-350	NULL	NULL	Article	A1992HD40400004	0	0	0	0	0	0	0	0	0	0	0	0	0	1	1	1	1	0	3	0	1	2	1	2	10	2	7	18	5
1992	10	3	0.3	10	57	5.7	71	3.22727	SOSNOWSKA, I; LOEWENHAUPT, M; DAVID, WIF; IBBERSON, RM		HELMHOLTZ ASSOCRES CTR JULICH; WARSAW UNIV; RUTHERFORD APPLETON LAB	INVESTIGATION OF THE UNUSUAL MAGNETIC SPIRAL ARRANGEMENT IN BIFEO3	PHYSICA B-CONDENSED MATTER	180	NULL	117-118	NULL	NULL	Article	A1992JD72300035	0	0	0	0	0	0	0	0	0	0	0	0	0	0	0	1	0	0	0	1	1	0	0	0	3	5	2	5	5
1992	10	5	0.5	10	57	5.7	78	3.54545	DUNCAN, MJ; JENSEN, LG		UNIV MINNESOTA - MINNEAPOLIS-ST LOUIS; UNIV N DAKOTA	EXACT TUNNELING SOLUTIONS IN SCALAR FIELD-THEORY	PHYSICS LETTERS B	291	2015-01-02	109-114	NULL	NULL	Article	A1992JP59800019	0	0	0	0	0	0	0	0	0	0	0	0	0	1	0	0	0	1	3	0	0	0	0	0	0	0	6	12	9
1992	10	6	0.6	10	56	5.6	71	3.22727	TURUT, A; YALCIN, N; SAGLAM, M		ATATURK UNIV ERZURUM; ERCIYES UNIV	PARAMETER EXTRACTION FROM NONIDEAL C-V CHARACTERISTICS OF A SCHOTTKY DIODE WITH AND WITHOUT INTERFACIAL LAYER	SOLID-STATE ELECTRONICS	35	6	835-841	NULL	NULL	Article	A1992HW65400012	0	0	0	0	0	0	0	0	0	0	0	0	0	0	1	1	0	1	2	0	0	1	2	4	5	6	3	9	10
1992	10	7	0.7	10	55	5.5	87	3.95455	SANTRA, K; SARKAR, CK; MUKHERJEE, MK; GHOSH, B		UNIV JADAVPUR	COPPER-OXIDE THIN-FILMS GROWN BY PLASMA EVAPORATION METHOD	THIN SOLID FILMS	213	2	226-229	NULL	NULL	Article	A1992HY24700013	0	0	0	0	0	0	0	0	0	0	0	0	0	0	1	0	1	0	0	0	1	4	5	0	2	3	3	5	6
1992	10	7	0.7	10	55	5.5	80	3.63636	MARQUEZ, E; RAMIREZMALO, J; VILLARES, P; JIMENEZGARAY, R; EWEN, PJS; OWEN, AE		UNIV CADIZ; UNIV EDINBURGH	CALCULATION OF THE THICKNESS AND OPTICAL-CONSTANTS OF AMORPHOUS ARSENIC SULFIDE FILMS FROM THEIR TRANSMISSION SPECTRA	JOURNAL OF PHYSICS D-APPLIED PHYSICS	25	3	535-541	NULL	NULL	Article	A1992HJ75000031	0	0	0	0	0	0	0	0	0	0	0	0	0	2	1	0	1	1	1	0	1	0	3	3	2	0	3	7	5
1992	10	9	0.9	10	55	5.5	87	3.95455	KOLMOGOROV, SV; DUPLISHCHEVA, OA		MV LOMONOSOV TEACHERS TRAINING INST	ACTIVE DRAG, USEFUL MECHANICAL POWER OUTPUT AND HYDRODYNAMIC FORCE COEFFICIENT IN DIFFERENT SWIMMING STROKES AT MAXIMAL VELOCITY	JOURNAL OF BIOMECHANICS	25	3	311-318	NULL	NULL	Article	A1992HJ45000008	0	0	0	0	0	0	0	0	0	0	0	0	0	0	0	1	1	0	0	1	4	2	0	4	6	6	4	9	6
1992	10	4	0.4	10	55	5.5	78	3.54545	SAKATA, K; TAKENAKA, T; NAITOU, Y		SCI UNIV TOKYO	PHASE-RELATIONS, DIELECTRIC AND PIEZOELECTRIC PROPERTIES OF CERAMICS IN THE SYSTEM (BI0.5NA0.5)TIO3-PBTIO3	FERROELECTRICS	131	2015-01-04	219-226	NULL	NULL	Article	A1992KX27300034	0	0	0	0	0	0	0	0	0	0	0	0	0	0	0	0	2	2	0	0	0	0	3	3	9	6	8	5	4
1992	10	7	0.7	10	54	5.4	83	3.77273	STOLL, H		UNIV STUTTGART	ON THE CORRELATION-ENERGY OF GRAPHITE	JOURNAL OF CHEMICAL PHYSICS	97	11	8449-8454	NULL	NULL	Article	A1992KA70600060	0	0	0	0	0	0	0	0	0	0	0	0	0	1	0	0	1	1	1	0	3	0	2	3	5	5	9	5	6
1992	10	8	0.8	10	54	5.4	79	3.59091	KHONINA, SN; KOTLYAR, VV; SHINKARYEV, MV; SOIFER, VA; USPLENIEV, GV		RUSSIAN ACAD SCI	THE PHASE ROTOR FILTER	JOURNAL OF MODERN OPTICS	39	5	1147-1154	NULL	NULL	Article	A1992HY06200022	0	0	0	0	0	0	0	0	0	0	0	0	0	0	0	1	1	3	1	0	1	1	0	1	3	5	7	5	10
1992	10	6	0.6	10	53	5.3	66	3	MELNIKOV, VK		DUBNA JOINT NUCL RES INST	INTEGRATION OF THE NONLINEAR SCHRODINGER-EQUATION WITH A SOURCE	INVERSE PROBLEMS	8	1	133-147	NULL	NULL	Article	A1992HG67400009	0	0	0	0	0	0	0	0	0	0	0	0	0	0	1	1	1	0	0	0	1	2	4	3	2	2	6	8	7
1992	10	2	0.2	10	51	5.1	111	5.04545	ZHANG, XZ; SUN, JF; LIU, YF		HENAN NORMAL UNIV	A NEW APPROACH TO THE CORRELATION POLARIZATION POTENTIAL - LOW-ENERGY ELECTRON ELASTIC-SCATTERING BY HE ATOMS	JOURNAL OF PHYSICS B-ATOMIC MOLECULAR AND OPTICAL PHYSICS	25	8	1893-1897	NULL	NULL	Article	A1992HR17100021	0	0	0	0	0	0	0	0	0	0	0	0	0	0	1	0	0	0	0	1	0	0	3	4	3	2	3	5	7
1992	10	7	0.7	10	51	5.1	74	3.36364	ABRAHAM, ERC; TOWNSEND, PK		UNIV CAMBRIDGE	MORE ON Q-KINKS - A (1 + 1)-DIMENSIONAL ANALOG OF DYONS	PHYSICS LETTERS B	295	2015-03-04	225-232	NULL	NULL	Article	A1992KB80100007	0	0	0	0	0	0	0	0	0	0	0	0	0	0	1	0	0	3	2	0	1	0	3	3	3	6	10	6	4
1992	10	7	0.7	10	51	5.1	76	3.45455	Il'chenko, VS; GORODETSKII, ML		MOSCOW MV LOMONOSOV STATE UNIV	Thermal Nonlinear Effects in Optical Whispering Gallery Microresonators	LASER PHYSICS	2	6	1004-1009	NULL	NULL	Article	207073800022	0	0	0	0	0	0	0	0	0	0	0	0	0	0	0	3	1	0	0	0	2	1	2	1	6	6	3	2	5
1992	10	8	0.8	10	50	5	78	3.54545	LIFFMAN, K		UNIV MELBOURNE	A DIRECT SIMULATION MONTE-CARLO METHOD FOR CLUSTER COAGULATION	JOURNAL OF COMPUTATIONAL PHYSICS	100	1	116-127	NULL	NULL	Article	A1992HV23600010	0	0	0	0	0	0	0	0	0	0	0	0	0	1	0	1	0	0	2	1	1	2	3	5	5	7	6	4	6
1992	10	9	0.9	10	50	5	72	3.27273	KOSOWSKY, A; TURNER, MS; WATKINS, R		NASA; UNIV CHICAGO	GRAVITATIONAL-WAVES FROM 1ST-ORDER COSMOLOGICAL PHASE-TRANSITIONS	PHYSICAL REVIEW LETTERS	69	14	2026-2029	NULL	NULL	Article	A1992JQ62200002	0	0	0	0	0	0	0	0	0	0	0	0	0	2	1	0	1	3	1	0	0	1	1	1	1	0	2	9	11
1992	10	10	1	10	50	5	70	3.18182	VANLUYN, MJA; VANWACHEM, PB; DAMINK, LO; DIJKSTRA, PJ; FEIJEN, J; NIEUWENHUIS, P		UNIV GRONINGEN; UNIV TWENTE	RELATIONS BETWEEN INVITRO CYTOTOXICITY AND CROSS-LINKED DERMAL SHEEP COLLAGENS	JOURNAL OF BIOMEDICAL MATERIALS RESEARCH	26	8	1091-1110	NULL	NULL	Article	A1992JD96200009	0	0	0	0	0	0	0	0	0	0	0	0	0	0	0	2	5	1	1	1	0	0	3	3	7	6	3	4	6
1993	10	6	0.6	10	273	27.3	367	17.4762	AHARONOV, Y; DAVIDOVICH, L; ZAGURY, N		UNIV NEW MEXICO; UNIV S CAROLINA - COLUMBIA; TEL AVIV UNIV; PONTIFICIA UNIV CATOLICA	QUANTUM RANDOM-WALKS	PHYSICAL REVIEW A	48	2	1687-1690	NULL	NULL	Note	A1993LQ99000093	0	0	0	0	0	0	0	0	0	0	0	0	0	0	0	0	0	0	0	0	1	0	5	15	12	19	22	21	28
1993	10	10	1	10	131	13.1	158	7.52381	ANDERSON, D; DESAIX, M; KARLSSON, M; LISAK, M; QUIROGATEIXEIRO, ML		CHALMERS UNIV TECHNOL GOTEBORG; UNIV COMPLUTENSE MADRID; UNIV POLITECN MADRID	WAVE-BREAKING-FREE PULSES IN NONLINEAR-OPTICAL FIBERS	JOURNAL OF THE OPTICAL SOCIETY OF AMERICA B-OPTICAL PHYSICS	10	7	1185-1190	NULL	NULL	Article	A1993LL53200008	0	0	0	0	0	0	0	0	0	0	0	0	0	0	0	1	2	0	1	1	2	0	3	5	6	10	14	13	18
1993	10	9	0.9	10	131	13.1	159	7.57143	MROWCZYNSKI, S		SOLTAN INST NUCL STUDIES	PLASMA INSTABILITY AT THE INITIAL-STAGE OF ULTRARELATIVISTIC HEAVY-ION COLLISIONS	PHYSICS LETTERS B	314	1	118-121	NULL	NULL	Article	A1993LW39500018	0	0	0	0	0	0	0	0	0	0	0	0	0	0	1	2	1	0	0	2	1	1	1	5	6	13	18	20	14
1993	10	9	0.9	10	102	10.2	123	5.85714	FUJITA, M; NOMURA, K; HONG, K; ITO, Y; ASADA, A; NISHIMURO, S		JCR PHARMACEUT CO LTD	PURIFICATION AND CHARACTERIZATION OF A STRONG FIBRINOLYTIC ENZYME (NATTOKINASE) IN THE VEGETABLE CHEESE NATTO, A POPULAR SOYBEAN FERMENTED FOOD IN JAPAN	BIOCHEMICAL AND BIOPHYSICAL RESEARCH COMMUNICATIONS	197	3	1340-1347	NULL	NULL	Article	A1993MP92800044	0	0	0	0	0	0	0	0	0	0	0	0	0	0	0	0	0	0	0	1	3	4	1	6	9	11	13	12	4
1993	10	6	0.6	10	92	9.2	119	5.66667	ZWANZIGER, D		NYU	RENORMALIZABILITY OF THE CRITICAL LIMIT OF LATTICE GAUGE-THEORY BY BRS INVARIANCE	NUCLEAR PHYSICS B	399	2015-02-03	477-513	NULL	NULL	Article	A1993LM58300008	0	0	0	0	0	0	0	0	0	0	0	0	0	0	2	1	1	0	0	0	0	0	2	1	2	4	11	7	11
1993	10	3	0.3	10	81	8.1	99	4.71429	LAUTENSCHLAGER, G; WEITZEL, H; VOGT, T; HOCK, R; BOHM, A; BONNET, M; FUESS, H		TECH UNIV DARMSTADT; INST MAX VON LAUE PAUL LANGEVIN; CEA	MAGNETIC PHASE-TRANSITIONS OF MNWO4 STUDIED BY THE USE OF NEUTRON-DIFFRACTION	PHYSICAL REVIEW B	48	9	6087-6098	NULL	NULL	Article	A1993LX34800040	0	0	0	0	0	0	0	0	0	0	0	0	0	0	0	0	0	0	0	1	1	1	0	1	0	0	4	4	13
1993	10	10	1	10	81	8.1	94	4.47619	ZHANG, BW; OUYANG, YF		CHINESE CTR ADV SCI & TECHNOL; HUNAN UNIV	THEORETICAL CALCULATION OF THERMODYNAMIC DATA FOR BCC BINARY-ALLOYS WITH THE EMBEDDED-ATOM METHOD	PHYSICAL REVIEW B	48	5	3022-3029	NULL	NULL	Article	A1993LQ98900019	0	0	0	0	0	0	0	0	0	0	0	0	0	0	3	1	0	1	0	1	0	2	2	4	7	9	10	14	4
1993	10	9	0.9	10	81	8.1	115	5.47619	INSKO, EK; BOLINGER, L		UNIV PENN	MAPPING OF THE RADIOFREQUENCY FIELD	JOURNAL OF MAGNETIC RESONANCE SERIES A	103	1	82-85	NULL	NULL	Note	A1993LJ62500011	0	0	0	0	0	0	0	0	0	0	0	0	0	0	0	2	0	0	2	1	1	3	0	2	4	5	8	6	7
1993	10	8	0.8	10	80	8	120	5.71429	ROLLAND, A; RICHARD, J; KLEIDER, JP; MENCARAGLIA, D		CTR NATL ETUD TELECOMMUN; UNIV PARIS XI SUD; UNIV PARIS VI PIERRE & MARIE CURIE	ELECTRICAL-PROPERTIES OF AMORPHOUS-SILICON TRANSISTORS AND MIS-DEVICES - COMPARATIVE-STUDY OF TOP NITRIDE AND BOTTOM NITRIDE CONFIGURATIONS	JOURNAL OF THE ELECTROCHEMICAL SOCIETY	140	12	3679-3683	NULL	NULL	Article	A1993MQ35000064	0	0	0	0	0	0	0	0	0	0	0	0	0	0	0	0	4	0	1	1	0	1	1	0	2	3	7	8	9
1993	10	4	0.4	10	78	7.8	112	5.33333	SUTERA, SP; SKALAK, R		WASHINGTON UNIV - ST LOUIS; UNIV CALIF SAN DIEGO	THE HISTORY OF POISEUILLE LAW	Annual Review of Fluid Mechanics	25	NULL	2015-01-19	NULL	NULL	Review	A1993KJ09800001	0	0	0	0	0	0	0	0	0	0	0	0	0	0	0	0	1	0	0	1	0	1	1	1	0	6	2	9	6
1993	10	7	0.7	10	78	7.8	106	5.04762	POPOV, YF; ZVEZDIN, AK; VOROBEV, GP; KADOMTSEVA, AM; MURASHEV, VA; RAKOV, DN		MV LOMONOSOV MOSCOW STATE UNIV	LINEAR MAGNETOELECTRIC EFFECT AND PHASE-TRANSITIONS IN BISMUTH FERRITE, BIFEO3	JETP LETTERS	57	1	69-73	NULL	NULL	Article	A1993KQ89200014	0	0	0	0	0	0	0	0	0	0	0	0	0	0	1	0	0	0	2	1	1	0	2	3	0	1	7	9	12
1993	10	7	0.7	10	75	7.5	93	4.42857	EUBANK, PT; PATEL, MR; BARRUFET, MA; BOZKURT, B		TEXAS A&M UNIV - COLLEGE STN	THEORETICAL-MODELS OF THE ELECTRICAL-DISCHARGE MACHINING PROCESS .3. THE VARIABLE MASS, CYLINDRICAL PLASMA MODEL	JOURNAL OF APPLIED PHYSICS	73	11	7900-7909	NULL	NULL	Article	A1993LE95200129	0	0	0	0	0	0	0	0	0	0	0	0	0	0	1	0	2	0	0	0	1	1	2	3	11	13	7	8	8
1993	10	6	0.6	10	74	7.4	83	3.95238	MIKHAIL, FI; WANAS, MI; HINDAWI, A; LASHIN, EI		AIN SHAMS UNIV; UNIV CAIRO; ICTP INT CTR THEORET PHYS	ENERGY-MOMENTUM COMPLEX IN MOLLER TETRAD THEORY OF GRAVITATION	INTERNATIONAL JOURNAL OF THEORETICAL PHYSICS	32	9	1627-1642	NULL	NULL	Article	A1993MA43500012	0	0	0	0	0	0	0	0	0	0	0	0	0	0	0	0	2	1	0	0	0	0	3	0	2	7	18	19	11
1993	10	5	0.5	10	72	7.2	87	4.14286	IWANAGA, H; FUJII, M; TAKEUCHI, S		NAGASAKI UNIV; NAGASAKI INST APPL SCI; UNIV TOKYO	GROWTH-MODEL OF TETRAPOD ZINC-OXIDE PARTICLES	JOURNAL OF CRYSTAL GROWTH	134	2015-03-04	275-280	NULL	NULL	Article	A1993MK13900016	0	0	0	0	0	0	0	0	0	0	0	0	0	0	0	2	0	2	0	0	0	0	1	3	7	9	2	8	9
1993	10	8	0.8	10	70	7	96	4.57143	HE, XG; MCKELLAR, BHJ		UNIV MELBOURNE	TOPOLOGICAL PHASE DUE TO ELECTRIC-DIPOLE MOMENT AND MAGNETIC MONOPOLE INTERACTION	PHYSICAL REVIEW A	47	4	3424-3425	NULL	NULL	Note	A1993KW30900077	0	0	0	0	0	0	0	0	0	0	0	0	0	0	0	0	0	0	0	1	3	2	2	5	3	4	5	6	5
1993	10	10	1	10	70	7	107	5.09524	UKAI, S; HARADA, M; OKADA, H; INOUE, M; NOMURA, S; SHIKAKURA, S; ASABE, K; NISHIDA, T; FUJIWARA, M		POWER REACTOR & NUCL FUEL DEV CORP; KOBE STEEL LTD; SUMITOMO METAL IND LTD	ALLOYING DESIGN OF OXIDE DISPERSION-STRENGTHENED FERRITIC STEEL FOR LONG-LIFE FBRS CORE MATERIALS	JOURNAL OF NUCLEAR MATERIALS	204	NULL	65-73	NULL	NULL	Article	A1993MA98000009	0	0	0	0	0	0	0	0	0	0	0	0	0	1	0	0	0	0	2	0	1	4	2	3	4	5	3	7	4
1993	10	8	0.8	10	69	6.9	81	3.85714	NOWAK, MA; RHO, M; ZAHED, I		SUNY STONY BROOK - STONY BROOK; JAGIELLONIAN UNIV KRAKOW; CENS-SERV PHYS THEOR	CHIRAL EFFECTIVE ACTION WITH HEAVY-QUARK SYMMETRY	PHYSICAL REVIEW D	48	9	4370-4374	NULL	NULL	Article	A1993ME99000049	0	0	0	0	0	0	0	0	0	0	0	0	0	0	2	2	3	0	1	0	0	0	0	8	16	13	8	9	3
1993	10	8	0.8	10	67	6.7	86	4.09524	WANG, X; LITTMAN, MG		PRINCETON UNIV	LASER CAVITY FOR GENERATION OF VARIABLE-RADIUS RINGS OF LIGHT	OPTICS LETTERS	18	10	767-768	NULL	NULL	Article	A1993LA94700004	0	0	0	0	0	0	0	0	0	0	0	0	0	0	0	0	0	1	3	1	1	0	2	3	4	2	6	5	13
1993	10	7	0.7	10	65	6.5	93	4.42857	ZHU, ZQ; HOWE, D		UNIV SHEFFIELD	INSTANTANEOUS MAGNETIC-FIELD DISTRIBUTION IN BRUSHLESS PERMANENT-MAGNET DC MOTORS, .3. EFFECT OF STATOR SLOTTING	IEEE TRANSACTIONS ON MAGNETICS	29	1	143-151	NULL	NULL	Article	A1993KN28600018	0	0	0	0	0	0	0	0	0	0	0	0	0	0	0	0	0	0	2	2	1	2	0	2	7	4	2	3	7
1993	10	9	0.9	10	62	6.2	101	4.80952	DUBOULOZ, N; TREUMANN, RA; POTTELETTE, R; MALINGRE, M		CTR RECH PHYS ENVIRONN; MAX PLANCK INST AERON; CNES; UNIV PARIS VII DENIS DIDEROT	TURBULENCE GENERATED BY A GAS OF ELECTRON-ACOUSTIC SOLITONS	JOURNAL OF GEOPHYSICAL RESEARCH-SPACE PHYSICS	98	A10	17415-17422	NULL	NULL	Article	A1993MA45700014	0	0	0	0	0	0	0	0	0	0	0	0	0	0	0	0	0	0	1	0	0	2	6	1	6	6	5	7	6
1993	10	5	0.5	10	60	6	74	3.52381	BAME, SJ; MCCOMAS, DJ; THOMSEN, MF; BARRACLOUGH, BL; ELPHIC, RC; GLORE, JP; GOSLING, JT; CHAVEZ, JC; EVANS, EP; WYMER, FJ		UNIV CALIF LOS ALAMOS NATL LAB; SANDIA NATL LABS	MAGNETOSPHERIC PLASMA ANALYZER FOR SPACECRAFT WITH CONSTRAINED RESOURCES	REVIEW OF SCIENTIFIC INSTRUMENTS	64	4	1026-1033	NULL	NULL	Article	A1993KX40100031	0	0	0	0	0	0	0	0	0	0	0	0	0	0	0	0	1	0	1	0	2	0	1	3	3	10	8	5	7
1993	10	4	0.4	10	60	6	89	4.2381	KANEMURA, S; KUBOTA, T; TAKASUGI, E		OSAKA UNIV	LEE-QUIGG-THACKER BOUNDS FOR HIGGS-BOSON MASSES IN A 2-DOUBLET MODEL	PHYSICS LETTERS B	313	2015-01-02	155-160	NULL	NULL	Article	A1993LV18900025	0	0	0	0	0	0	0	0	0	0	0	0	0	0	0	0	0	1	0	0	2	1	0	1	1	4	2	5	6
1993	10	8	0.8	10	59	5.9	69	3.28571	KOHLMANNVONPLATEN, KT; CHLEBEK, J; WEISS, M; REIMER, K; OERTEL, H; BRUNGER, WH		FRAUNHOFER SOC-FRAUNHOFER INST SILICON TECHNOL	RESOLUTION LIMITS IN ELECTRON-BEAM-INDUCED TUNGSTEN DEPOSITION	JOURNAL OF VACUUM SCIENCE & TECHNOLOGY B	11	6	2219-2223	NULL	NULL	Article	A1993MM97200046	0	0	0	0	0	0	0	0	0	0	0	0	0	0	0	1	4	0	1	0	0	0	2	4	10	17	12	6	5
1993	10	9	0.9	10	57	5.7	86	4.09524	GUNTER, WD; PERKINS, EH		ALBERTA RES COUNCIL	AQUIFER DISPOSAL OF CO2-RICH GASES - REACTION DESIGN FOR ADDED CAPACITY	ENERGY CONVERSION AND MANAGEMENT	34	2015-09-11	941-948	NULL	NULL	Article	A1993LN67000030	0	0	0	0	0	0	0	0	0	0	0	0	0	0	0	0	3	3	0	1	0	2	0	4	2	8	5	4	4
1993	10	0	0	10	56	5.6	68	3.2381	RAFFIUS, H; MORSEN, E; MOSEL, BD; MULLERWARMUTH, W; JEITSCHKO, W; TERBUCHTE, L; VOMHOF, T		UNIV MUNSTER	MAGNETIC-PROPERTIES OF TERNARY LANTHANOID TRANSITION-METAL ARSENIDES STUDIED BY MOSSBAUER AND SUSCEPTIBILITY MEASUREMENTS	JOURNAL OF PHYSICS AND CHEMISTRY OF SOLIDS	54	2	135-144	NULL	NULL	Article	A1993KQ74100001	0	0	0	0	0	0	0	0	0	0	0	0	0	0	0	0	0	0	0	0	0	0	0	0	1	0	0	0	9
1993	10	6	0.6	10	55	5.5	99	4.71429	BECERRA, LR; GERFEN, GJ; TEMKIN, RJ; SINGEL, DJ; GRIFFIN, RG		MIT; HARVARD UNIV	DYNAMIC NUCLEAR-POLARIZATION WITH A CYCLOTRON-RESONANCE MASER AT 5-T	PHYSICAL REVIEW LETTERS	71	21	3561-3564	NULL	NULL	Article	A1993MH74500042	0	0	0	0	0	0	0	0	0	0	0	0	0	0	0	0	0	1	2	1	2	0	0	0	0	2	0	2	9
1993	10	9	0.9	10	54	5.4	69	3.28571	KOSOWSKY, A; TURNER, MS		UNIV CHICAGO; FERMI NATL ACCELERAT LAB	GRAVITATIONAL-RADIATION FROM COLLIDING VACUUM BUBBLES - ENVELOPE APPROXIMATION TO MANY-BUBBLE COLLISIONS	PHYSICAL REVIEW D	47	10	4372-4391	NULL	NULL	Article	A1993LE32600029	0	0	0	0	0	0	0	0	0	0	0	0	0	1	1	0	0	2	2	0	1	1	1	1	1	0	5	4	10
1993	10	10	1	10	54	5.4	72	3.42857	MCNEIL, LE; GRIMSDITCH, M		UNIV N CAROLINA - CHAPEL HILL; ARGONNE NATL LAB	ELASTIC-MODULI OF MUSCOVITE MICA	JOURNAL OF PHYSICS-CONDENSED MATTER	5	11	1681-1690	NULL	NULL	Article	A1993KT27800008	0	0	0	0	0	0	0	0	0	0	0	0	0	0	0	0	3	2	1	0	0	2	2	5	6	2	6	4	1
1993	10	8	0.8	10	54	5.4	73	3.47619	CHEN, TC; CHEN, JM		IOWA STATE UNIV	THE 10-20-DAY MODE OF THE 1979 INDIAN MONSOON - ITS RELATION WITH THE TIME-VARIATION OF MONSOON RAINFALL	MONTHLY WEATHER REVIEW	121	9	2465-2482	NULL	NULL	Article	A1993LU35300003	0	0	0	0	0	0	0	0	0	0	0	0	0	0	0	1	0	1	0	2	1	1	2	0	3	6	6	7	7
1993	10	3	0.3	10	53	5.3	68	3.2381	SUGIURA, N; MORITA, S		NAGOYA UNIV	VARIABLE-FOCUS LIQUID-FILLED OPTICAL LENS	APPLIED OPTICS	32	22	4181-4186	NULL	NULL	Article	A1993LP43300013	0	0	0	0	0	0	0	0	0	0	0	0	0	0	0	0	1	0	0	0	2	0	0	3	5	7	4	7	5
1993	10	5	0.5	10	53	5.3	65	3.09524	PAL, U; SAMANTA, D; GHORAI, S; CHAUDHURI, AK		INDIAN INST TECHNOL; VIDYASAGAR UNIV	OPTICAL-CONSTANTS OF VACUUM-EVAPORATED POLYCRYSTALLINE CADMIUM SELENIDE THIN-FILMS	JOURNAL OF APPLIED PHYSICS	74	10	6368-6374	NULL	NULL	Article	A1993MF84000071	0	0	0	0	0	0	0	0	0	0	0	0	0	0	0	0	0	0	0	1	2	0	2	5	13	4	3	2	6
1993	10	8	0.8	10	52	5.2	73	3.47619	SHAWAGFEH, NT		UNIV JORDAN	NONPERTURBATIVE APPROXIMATE SOLUTION FOR LANE-EMDEN EQUATION	JOURNAL OF MATHEMATICAL PHYSICS	34	9	4364-4369	NULL	NULL	Article	A1993LV18700036	0	0	0	0	0	0	0	0	0	0	0	0	0	0	0	0	2	0	0	0	1	3	2	1	3	4	4	6	6
1993	10	6	0.6	10	51	5.1	61	2.90476	BUNN, P; MOTTRAM, JT		UNIV WARWICK; WESTLAND AEROSP	MANUFACTURE AND COMPRESSION PROPERTIES OF SYNTACTIC FOAMS	COMPOSITES	24	7	565-571	NULL	NULL	Article	A1993LX37400005	0	0	0	0	0	0	0	0	0	0	0	0	0	0	0	1	0	0	0	0	1	3	1	0	7	11	6	4	4
1993	10	2	0.2	10	50	5	66	3.14286	MARKEL, VA		RUSSIAN ACAD SCI	COUPLED-DIPOLE APPROACH TO SCATTERING OF LIGHT FROM A ONE-DIMENSIONAL PERIODIC DIPOLE STRUCTURE	JOURNAL OF MODERN OPTICS	40	11	2281-2291	NULL	NULL	Article	A1993MJ21000022	0	0	0	0	0	0	0	0	0	0	0	0	0	0	1	0	1	0	0	0	0	0	0	1	2	3	6	5	9
1993	10	2	0.2	10	50	5	60	2.85714	KURIYAMA, K; TAKAHASHI, Y; SUNOHARA, F		HOSEI UNIV	OPTICAL BAND-GAP OF ZN3N2 FILMS	PHYSICAL REVIEW B	48	4	2781-2782	NULL	NULL	Note	A1993LP54000089	0	0	0	0	0	0	0	0	0	0	0	0	0	0	0	0	0	0	1	1	0	0	0	2	2	7	6	6	5
1993	10	9	0.9	10	50	5	78	3.71429	FEAKINS, D; BATES, FM; WAGHORNE, WE; LAWRENCE, KG		UNIV LIVERPOOL; UNIV COLL DUBLIN, NATL UNIV IRELAND; BIRKBECK COLL UNIV LONDON	RELATIVE VISCOSITIES AND QUASI-THERMODYNAMICS OF SOLUTIONS OF TERT-BUTYL ALCOHOL IN THE METHANOL-WATER SYSTEM - A DIFFERENT VIEW OF THE ALKYL WATER INTERACTION	JOURNAL OF THE CHEMICAL SOCIETY-FARADAY TRANSACTIONS	89	18	3381-3388	NULL	NULL	Article	A1993LY83800010	0	0	0	0	0	0	0	0	0	0	0	0	0	0	1	0	1	0	1	0	2	3	1	3	4	3	6	6	8
1993	10	10	1	10	50	5	62	2.95238	LOCHBIHLER, H; DEPINE, R		MAX PLANCK INST EXTRATERREST PHYS; UNIV BUENOS AIRES	HIGHLY CONDUCTING WIRE GRATINGS IN THE RESONANCE REGION	APPLIED OPTICS	32	19	3459-3465	NULL	NULL	Article	A1993LK40500016	0	0	0	0	0	0	0	0	0	0	0	0	0	0	1	1	1	3	1	2	0	0	1	1	0	4	11	7	8
1993	10	10	1	10	50	5	72	3.42857	YAN, ZJ		CHINA CTR ADV SCI & TECHNOL; XIAMEN UNIV	AN ECOLOGICAL OPTIMIZATION CRITERION FOR FINITE-TIME HEAT ENGINES - COMMENT	JOURNAL OF APPLIED PHYSICS	73	7	3583	NULL	NULL	Note	A1993KV03100072	0	0	0	0	0	0	0	0	0	0	0	0	0	0	0	0	1	1	1	1	1	2	3	1	5	10	12	4	3
1994	10	2	0.2	10	238	23.8	272	13.6	MCDONALD, J		INST NACL INVEST CIENT	GAUGE SINGLET SCALARS AS COLD DARK-MATTER	PHYSICAL REVIEW D	50	6	3637-3649	NULL	NULL	Article	A1994PJ03700006	0	0	0	0	0	0	0	0	0	0	0	0	0	0	0	0	0	0	0	0	0	2	0	0	2	6	5	10	21
1994	10	6	0.6	10	193	19.3	220	11	GONZALEZ, J; GUINEA, F; VOZMEDIANO, MAH		CSIC-INST ESTRUCT MAT; CSIC-INST CIENCIA MAT; UNIV CARLOS III MADRID	NON-FERMI LIQUID BEHAVIOR OF ELECTRONS IN THE HALF-FILLED HONEYCOMB LATTICE - (A RENORMALIZATION-GROUP APPROACH)	NUCLEAR PHYSICS B	424	3	595-618	NULL	NULL	Article	A1994PF33800010	0	0	0	0	0	0	0	0	0	0	0	0	0	0	0	0	0	0	0	0	0	3	3	0	2	2	10	19	26
1994	10	7	0.7	10	145	14.5	159	7.95	LI, RJ; HAN, KL; LI, FE; LU, RC; HE, GZ; LOU, NQ		CHINESE ACAD SCI	ROTATIONAL ALIGNMENT OF PRODUCT MOLECULES FROM THE REACTIONS SR+CH3BR, C2H5BR, N-C3H7BR, I-C3H7BR BY MEANS OF PLIF	CHEMICAL PHYSICS LETTERS	220	2015-03-05	281-285	NULL	NULL	Article	A1994ND44600024	0	0	0	0	0	0	0	0	0	0	0	0	0	0	0	1	2	1	1	2	0	0	0	0	1	0	2	2	5
1994	10	7	0.7	10	114	11.4	142	7.1	NAKAJIMA, A; YOSHIHARA, A; ISHIGAME, M		TOHOKU UNIV	DEFECT-INDUCED RAMAN-SPECTRA IN DOPED CEO2	PHYSICAL REVIEW B	50	18	13297-13307	NULL	NULL	Article	A1994PT41000025	0	0	0	0	0	0	0	0	0	0	0	0	0	0	0	1	0	0	2	1	0	2	0	1	6	5	7	11	5
1994	10	2	0.2	10	108	10.8	176	8.8	TAKEDA, K; SHIRAISHI, K		NIPPON TELEGRAPH & TEL PUBL CORP	THEORETICAL POSSIBILITY OF STAGE CORRUGATION IN SI AND GE ANALOGS OF GRAPHITE	PHYSICAL REVIEW B	50	20	14916-14922	NULL	NULL	Article	A1994PV86500019	0	0	0	0	0	0	0	0	0	0	0	0	0	0	0	0	0	0	0	1	1	0	0	0	0	1	0	1	1
1994	10	9	0.9	10	104	10.4	130	6.5	PAYNE, FP; LACEY, JPR		UNIV CAMBRIDGE	A THEORETICAL-ANALYSIS OF SCATTERING LOSS FROM PLANAR OPTICAL WAVE-GUIDES	OPTICAL AND QUANTUM ELECTRONICS	26	10	977-986	NULL	NULL	Article	A1994PV48700004	0	0	0	0	0	0	0	0	0	0	0	0	0	0	0	0	2	0	0	0	2	2	0	3	8	10	10	4	9
1994	10	9	0.9	10	95	9.5	110	5.5	ZHANG, R; ZHANG, CT		SHANGHAI MED UNIV; TIANJIN UNIV	Z-CURVES, AN INTUTIVE TOOL FOR VISUALIZING AND ANALYZING THE DNA-SEQUENCES	JOURNAL OF BIOMOLECULAR STRUCTURE & DYNAMICS	11	4	767-782	NULL	NULL	Article	A1994MZ78400005	0	0	0	0	0	0	0	0	0	0	0	0	0	0	0	0	1	1	0	0	0	0	1	6	5	8	12	7	16
1994	10	6	0.6	10	92	9.2	103	5.15	HENKEL, M		UNIV OXFORD	SCHRODINGER INVARIANCE AND STRONGLY ANISOTROPIC CRITICAL SYSTEMS	JOURNAL OF STATISTICAL PHYSICS	75	2015-05-06	1023-1061	NULL	NULL	Article	A1994NX38800014	0	0	0	0	0	0	0	0	0	0	0	0	0	0	0	2	0	3	1	0	0	0	0	0	0	0	2	2	9
1994	10	10	1	10	89	8.9	115	5.75	KAO, HP; VERKMAN, AS		UNIV CALIF SAN FRANCISCO	TRACKING OF SINGLE FLUORESCENT PARTICLES IN 3 DIMENSIONS - USE OF CYLINDRICAL OPTICS TO ENCODE PARTICLE POSITION	BIOPHYSICAL JOURNAL	67	3	1291-1300	NULL	NULL	Article	A1994PE37700041	0	0	0	0	0	0	0	0	0	0	0	0	0	0	0	1	0	0	3	1	1	1	2	1	3	2	5	4	9
1994	10	6	0.6	10	87	8.7	99	4.95	VERMASEREN, JAM		NWO-FOM-NIKHEF	AXODRAW	COMPUTER PHYSICS COMMUNICATIONS	83	1	45-58	NULL	NULL	Article	A1994PL75100005	0	0	0	0	0	0	0	0	0	0	0	0	0	0	0	1	0	1	1	1	0	1	0	1	1	4	4	7	7
1994	10	8	0.8	10	84	8.4	106	5.3	WESTERLUND, S; EKSTAM, L		UNIV COLL KALMAR; RIFA AB	CAPACITOR THEORY	IEEE TRANSACTIONS ON DIELECTRICS AND ELECTRICAL INSULATION	1	5	826-839	NULL	NULL	Article	A1994PM83600004	0	0	0	0	0	0	0	0	0	0	0	0	0	0	0	0	1	0	0	3	2	1	1	0	1	0	4	1	4
1994	10	8	0.8	10	84	8.4	108	5.4	LEWIS, TJ		UNIV WALES BANGOR	NANOMETRIC DIELECTRICS	IEEE TRANSACTIONS ON DIELECTRICS AND ELECTRICAL INSULATION	1	5	812-825	NULL	NULL	Article	A1994PM83600003	0	0	0	0	0	0	0	0	0	0	0	0	0	0	0	0	0	1	0	1	2	1	0	3	9	8	2	4	12
1994	10	6	0.6	10	84	8.4	95	4.75	ELABSY, AM		UNITED ARAB EMIRATES UNIV	EFFECT OF THE GAMMA-CHI CROSSOVER ON THE BINDING-ENERGIES OF CONFINED DONORS IN SINGLE GAAS/ALXGA1-XAS QUANTUM-WELL MICROSTRUCTURES	JOURNAL OF PHYSICS-CONDENSED MATTER	6	46	10025-10030	NULL	NULL	Article	A1994PU24500019	0	0	0	0	0	0	0	0	0	0	0	0	0	0	0	0	0	0	0	0	0	1	2	3	6	7	10	8	8
1994	10	3	0.3	10	81	8.1	95	4.75	CHIAM, TC		NANYANG TECHNOL UNIV	STAGNATION-POINT FLOW TOWARDS A STRETCHING PLATE	JOURNAL OF THE PHYSICAL SOCIETY OF JAPAN	63	6	2443-2444	NULL	NULL	Note	A1994NU68700055	0	0	0	0	0	0	0	0	0	0	0	0	0	0	0	0	0	0	0	0	0	1	1	1	2	1	1	7	6
1994	10	4	0.4	10	79	7.9	98	4.9	ISHIDA, M; JIN, HG		TOKYO INST TECHNOL	A NEW ADVANCED POWER-GENERATION SYSTEM USING CHEMICAL-LOOPING COMBUSTION	ENERGY	19	4	415-422	NULL	NULL	Article	A1994NC43200004	0	0	0	0	0	0	0	0	0	0	0	0	0	0	0	0	0	0	3	0	0	0	0	1	1	9	7	3	11
1994	10	2	0.2	10	79	7.9	88	4.4	HU, XB		ICSC-WORLD LAB; CHINESE ACAD SCI	A POWERFUL APPROACH TO GENERATE NEW INTEGRABLE SYSTEMS	JOURNAL OF PHYSICS A-MATHEMATICAL AND GENERAL	27	7	2497-2514	NULL	NULL	Article	A1994NF88500026	0	0	0	0	0	0	0	0	0	0	0	0	0	0	0	0	0	0	0	0	0	0	0	2	8	6	6	11	14
1994	10	8	0.8	10	78	7.8	89	4.45	HAMSTER, H; SULLIVAN, A; GORDON, S; FALCONE, RW		UNIV CALIF BERKELEY AND BERKELEY NATIONAL LAB	SHORT-PULSE TERAHERTZ RADIATION FROM HIGH-INTENSITY-LASER-PRODUCED PLASMAS	PHYSICAL REVIEW E	49	1	671-677	NULL	NULL	Article	A1994MV51400085	0	0	0	0	0	0	0	0	0	0	0	0	0	0	1	0	3	2	0	1	1	0	0	0	3	7	4	6	8
1994	10	6	0.6	10	75	7.5	87	4.35	ANDERSSON, HI; HANSEN, OR; HOLMEDAL, B		NORWEGIAN UNIV SCI & TECHNOL TRONDHEIM	DIFFUSION OF A CHEMICALLY REACTIVE SPECIES FROM A STRETCHING SHEET	INTERNATIONAL JOURNAL OF HEAT AND MASS TRANSFER	37	4	659-664	NULL	NULL	Article	A1994NB48000013	0	0	0	0	0	0	0	0	0	0	0	0	0	0	0	0	1	2	1	0	1	0	0	1	2	1	6	5	5
1994	10	5	0.5	10	74	7.4	91	4.55	GUSTAVSSON, M; KARAWACKI, E; GUSTAFSSON, SE		GOTEBORG UNIV	THERMAL-CONDUCTIVITY, THERMAL-DIFFUSIVITY, AND SPECIFIC-HEAT OF THIN SAMPLES FROM TRANSIENT MEASUREMENTS WITH HOT DISK SENSORS	REVIEW OF SCIENTIFIC INSTRUMENTS	65	12	3856-3859	NULL	NULL	Article	A1994PX39200047	0	0	0	0	0	0	0	0	0	0	0	0	0	0	0	0	0	0	0	0	1	1	2	1	3	1	10	7	9
1994	10	10	1	10	69	6.9	87	4.35	DUNBAR, WR; LIOR, N		UNIV PENN	SOURCES OF COMBUSTION IRREVERSIBILITY	COMBUSTION SCIENCE AND TECHNOLOGY	103	2015-01-06	41-61	NULL	NULL	Article	A1994RD92600003	0	0	0	0	0	0	0	0	0	0	0	0	0	0	0	0	0	0	0	1	2	1	3	3	3	3	6	4	11
1994	10	9	0.9	10	69	6.9	82	4.1	DUBROVSKY, VG; KONOPELCHENKO, BG		NOVOSIBIRSK STATE TECH UNIV; BUDKER NUCL PHYS INST; UNIV LECCE	PARTIAL-DERIVATIVE-OVERBAR-DRESSING AND EXACT-SOLUTIONS FOR THE (2+1)-DIMENSIONAL HARRY-DYM EQUATION	JOURNAL OF PHYSICS A-MATHEMATICAL AND GENERAL	27	13	4619-4628	NULL	NULL	Article	A1994NW72300035	0	0	0	0	0	0	0	0	0	0	0	0	0	0	0	0	0	1	1	1	0	0	4	2	4	9	9	8	8
1994	10	7	0.7	10	67	6.7	77	3.85	MROWCZYNSKI, S		SOLTAN INST NUCL STUDIES	COLOR COLLECTIVE EFFECTS AT THE EARLY-STAGE OF ULTRARELATIVISTIC HEAVY-ION COLLISIONS	PHYSICAL REVIEW C	49	4	2191-2197	NULL	NULL	Article	A1994NG67700056	0	0	0	0	0	0	0	0	0	0	0	0	0	0	0	1	0	1	1	0	1	1	0	2	6	10	11	11	5
1994	10	3	0.3	10	67	6.7	78	3.9	BLASSE, G; MEIJERINK, A; NOMES, M; ZUIDEMA, J		UNIV UTRECHT	UNUSUAL BISMUTH LUMINESCENCE IN STRONTIUM TETRABORATE (SRB4O7-BI)	JOURNAL OF PHYSICS AND CHEMISTRY OF SOLIDS	55	2	171-174	NULL	NULL	Article	A1994NF53400007	0	0	0	0	0	0	0	0	0	0	0	0	0	0	0	0	0	0	1	1	1	0	0	0	1	8	0	8	10
1994	10	5	0.5	10	64	6.4	73	3.65	GIORGINI, S; PITAEVSKII, L; STRINGARI, S		UNIV TRENTO; KAPITZA PHYS PROBLEMS INST	EFFECTS OF DISORDER IN A DILUTE BOSE-GAS	PHYSICAL REVIEW B	49	18	12938-12944	NULL	NULL	Article	A1994NM43300064	0	0	0	0	0	0	0	0	0	0	0	0	0	0	0	0	1	1	0	0	1	0	1	1	3	4	3	11	7
1994	10	6	0.6	10	63	6.3	71	3.55	AVLONITIS, D; DANESH, A; TODD, AC		HERIOT WATT UNIV EDINBURGH	PREDICTION OF VL AND VLL EQUILIBRIA OF MIXTURES CONTAINING PETROLEUM RESERVOIR FLUIDS AND METHANOL WITH A CUBIC EOS	FLUID PHASE EQUILIBRIA	94	NULL	181-216	NULL	NULL	Review	A1994NE05700009	0	0	0	0	0	0	0	0	0	0	0	0	0	0	0	0	0	2	0	0	1	0	1	2	9	7	3	4	8
1994	10	9	0.9	10	63	6.3	74	3.7	TAMIZHMANI, G; CAPUANO, GA		UNIV QUEBEC	IMPROVED ELECTROCATALYTIC OXYGEN REDUCTION PERFORMANCE OF PLATINUM TERNARY ALLOY-OXIDE IN SOLID-POLYMER-ELECTROLYTE FUEL-CELLS	JOURNAL OF THE ELECTROCHEMICAL SOCIETY	141	4	968-975	NULL	NULL	Article	A1994NF41000027	0	0	0	0	0	0	0	0	0	0	0	0	0	0	0	0	1	0	0	0	1	1	2	4	9	5	5	11	10
1994	10	10	1	10	61	6.1	72	3.6	GUSTAFSSON, HA; ARLINGER, SD		LINKOPING UNIV	MASKING OF SPEECH BY AMPLITUDE-MODULATED NOISE	JOURNAL OF THE ACOUSTICAL SOCIETY OF AMERICA	95	1	518-529	NULL	NULL	Article	A1994MR05500054	0	0	0	0	0	0	0	0	0	0	0	0	0	0	0	0	2	1	1	0	0	0	2	4	4	10	8	8	3
1994	10	1	0.1	10	61	6.1	67	3.35	BAGNASCO, J; DINE, M; THOMAS, S		UNIV CALIF SANTA CRUZ	DETECTING TECHNIBARYON DARK-MATTER	PHYSICS LETTERS B	320	2015-01-02	99-104	NULL	NULL	Article	A1994MR36200017	0	0	0	0	0	0	0	0	0	0	0	0	0	0	0	0	0	0	1	0	0	0	0	0	2	4	1	1	2
1994	10	9	0.9	10	60	6	71	3.55	BLANK, DA; NORTH, SW; LEE, YT		LAWRENCE BERKELEY NATL LAB; UNIV CALIF BERKELEY AND BERKELEY NATIONAL LAB	THE ULTRAVIOLET PHOTODISSOCIATION DYNAMICS OF PYRROLE	CHEMICAL PHYSICS	187	2015-01-02	35-47	NULL	NULL	Article	A1994PG97700005	0	0	0	0	0	0	0	0	0	0	0	0	0	0	0	0	0	0	0	2	2	1	0	4	7	3	7	9	7
1994	10	5	0.5	10	59	5.9	65	3.25	PRAKASH, J		UNIV DELHI	TRANSIENT ANALYSIS OF A PHOTOVOLTAIC THERMAL SOLAR COLLECTOR FOR COGENERATION OF ELECTRICITY AND HOT AIR-WATER	ENERGY CONVERSION AND MANAGEMENT	35	11	967-972	NULL	NULL	Article	A1994PP67600006	0	0	0	0	0	0	0	0	0	0	0	0	0	0	0	0	1	0	0	0	2	0	1	1	0	3	6	5	5
1994	10	10	1	10	59	5.9	73	3.65	WIMPERIS, S		UNIV OXFORD	BROAD-BAND, NARROW-BAND, AND PASSBAND COMPOSITE PULSES FOR USE IN ADVANCED NMR EXPERIMENTS	JOURNAL OF MAGNETIC RESONANCE SERIES A	109	2	221-231	NULL	NULL	Article	A1994PB54600013	0	0	0	0	0	0	0	0	0	0	0	0	0	0	0	1	0	0	0	0	0	0	5	4	3	7	2	8	4
1994	10	10	1	10	58	5.8	73	3.65	CIAIS, P; JOUZEL, J		DSM; UNIV COLORADO - BOULDER; LAB GLACIOL & GEOCHIM ENVIRONM	DEUTERIUM AND OXYGEN-18 IN PRECIPITATION - ISOTOPIC MODEL, INCLUDING MIXED CLOUD PROCESSES	JOURNAL OF GEOPHYSICAL RESEARCH-ATMOSPHERES	99	D8	16793-16803	NULL	NULL	Article	A1994PC94400039	0	0	0	0	0	0	0	0	0	0	0	0	0	0	0	0	0	1	1	0	1	0	3	4	3	4	2	3	9
1994	10	8	0.8	10	58	5.8	74	3.7	BULATOV, VV; ARGON, AS		MIT	A STOCHASTIC-MODEL FOR CONTINUUM ELASTOPLASTIC BEHAVIOR .1. NUMERICAL APPROACH AND STRAIN LOCALIZATION	MODELLING AND SIMULATION IN MATERIALS SCIENCE AND ENGINEERING	2	2	167-184	NULL	NULL	Article	A1994NF38300001	0	0	0	0	0	0	0	0	0	0	0	0	0	0	0	0	0	0	0	0	2	2	1	3	4	5	3	8	5
1994	10	2	0.2	10	56	5.6	64	3.2	SINGH, RS; BHIMASANKARAM, T; KUMAR, GS; SURYANARAYANA, SV		UNIV OSMANIA	DIELECTRIC AND MAGNETOELECTRIC PROPERTIES OF BI5FETI3O15	SOLID STATE COMMUNICATIONS	91	7	567-569	NULL	NULL	Article	A1994NZ93000015	0	0	0	0	0	0	0	0	0	0	0	0	0	0	0	0	0	0	0	0	1	0	1	0	0	1	3	5	7
1994	10	9	0.9	10	55	5.5	67	3.35	DISHOVSKI, N; PETKOV, A; NEDKOV, I; RAZKAZOV, I		TECH UNIV SOFIA; BULGARIAN ACAD SCI	HEXAFERRITE CONTRIBUTION TO MICROWAVE ABSORBERS CHARACTERISTICS	IEEE TRANSACTIONS ON MAGNETICS	30	2	969-971	NULL	NULL	Article	A1994NU01300166	0	0	0	0	0	0	0	0	0	0	0	0	0	0	0	0	0	0	0	1	4	1	1	2	3	8	9	6	7
1994	10	8	0.8	10	55	5.5	68	3.4	ELSHEHAWEY, EF; MEKHEIMER, KS		AIN SHAMS UNIV; AL AZHAR UNIV	COUPLE-STRESSES IN PERISTALTIC TRANSPORT OF FLUIDS	JOURNAL OF PHYSICS D-APPLIED PHYSICS	27	6	1163-1170	NULL	NULL	Article	A1994NT79400014	0	0	0	0	0	0	0	0	0	0	0	0	0	0	0	0	0	1	1	1	1	3	1	0	0	2	2	8	16
1994	10	9	0.9	10	54	5.4	69	3.45	LIU, GR; TANI, J		NATL UNIV SINGAPORE	SURFACE-WAVES IN FUNCTIONALLY GRADIENT PIEZOELECTRIC PLATES	JOURNAL OF VIBRATION AND ACOUSTICS-TRANSACTIONS OF THE ASME	116	4	440-448	NULL	NULL	Article	A1994PP30000005	0	0	0	0	0	0	0	0	0	0	0	0	0	0	0	0	0	0	0	0	0	2	1	6	4	8	6	5	5
1994	10	9	0.9	10	53	5.3	66	3.3	GURUMURUGAN, K; MANGALARAJ, D; NARAYANDASS, SK; SEKAR, K; VALLABHAN, CPG		UNIV BHARATHIAR; INST PHYS; COCHIN UNIV SCI & TECHNOL	CHARACTERIZATION OF TRANSPARENT CONDUCTING CDO FILMS DEPOSITED BY SPRAY-PYROLYSIS	SEMICONDUCTOR SCIENCE AND TECHNOLOGY	9	10	1827-1832	NULL	NULL	Article	A1994PL90300013	0	0	0	0	0	0	0	0	0	0	0	0	0	0	0	0	0	0	1	2	1	1	3	1	0	1	3	6	3
1994	10	10	1	10	53	5.3	66	3.3	ALTANKOV, G; GROTH, T		BULGARIAN ACAD SCI; HUMBOLDT UNIV BERLIN	REORGANIZATION OF SUBSTRATUM-BOUND FIBRONECTIN ON HYDROPHILIC AND HYDROPHOBIC MATERIALS IS RELATED TO BIOCOMPATIBILITY	JOURNAL OF MATERIALS SCIENCE-MATERIALS IN MEDICINE	5	2015-09-10	732-737	NULL	NULL	Article	A1994PU25500035	0	0	0	0	0	0	0	0	0	0	0	0	0	0	0	0	1	2	1	0	1	0	1	4	2	4	6	7	6
1994	10	3	0.3	10	52	5.2	59	2.95	WAKE, CP; MAYEWSKI, PA; LI, Z; HAN, J; QIN, D		UNIV NEW HAMPSHIRE	MODERN EOLIAN DUST DEPOSITION IN CENTRAL-ASIA	TELLUS SERIES B-CHEMICAL AND PHYSICAL METEOROLOGY	46	3	220-233	NULL	NULL	Article	A1994NY17800005	0	0	0	0	0	0	0	0	0	0	0	0	0	0	0	0	0	1	0	0	1	0	1	0	3	0	1	8	3
1994	10	7	0.7	10	52	5.2	60	3	CARTALIS, C; VAROTSOS, C		NATL & KAPODISTRIAN UNIV ATHENS	SURFACE OZONE IN ATHENS, GREECE, AT THE BEGINNING AND AT THE END OF THE 20TH-CENTURY	ATMOSPHERIC ENVIRONMENT	28	1	2015-03-08	NULL	NULL	Article	A1994MU84900002	0	0	0	0	0	0	0	0	0	0	0	0	0	0	1	1	2	1	0	0	1	0	0	1	2	4	0	6	9
1994	10	9	0.9	10	52	5.2	64	3.2	ZIESCHE, P		UNIV CALIF SANTA BARBARA; TULANE UNIV; MANY BODY PROBLEMS GRP	PAIR DENSITY-FUNCTIONAL THEORY - A GENERALIZED DENSITY-FUNCTIONAL THEORY	PHYSICS LETTERS A	195	2015-03-04	213-220	NULL	NULL	Article	A1994PV33800006	0	0	0	0	0	0	0	0	0	0	0	0	0	0	0	0	2	2	0	0	1	2	2	0	3	7	5	8	6
1994	10	10	1	10	51	5.1	61	3.05	YAMAMOTO, A; TSUJINO, M; OHKUBO, M; HASHIMOTO, A		FUKUI UNIV	METALORGANIC CHEMICAL-VAPOR-DEPOSITION GROWTH OF INN FOR INN/SI TANDEM SOLAR-CELL	SOLAR ENERGY MATERIALS AND SOLAR CELLS	35	2015-01-04	53-60	NULL	NULL	Article	A1994PX51600007	0	0	0	0	0	0	0	0	0	0	0	0	0	0	0	0	0	1	0	1	2	1	2	3	2	7	4	3	7
1994	10	5	0.5	10	51	5.1	61	3.05	FROSTIG, Y; BARUCH, M		TECHNION ISRAEL INST TECHNOL	FREE-VIBRATIONS OF SANDWICH BEAMS WITH A TRANSVERSELY FLEXIBLE CORE - A HIGH-ORDER APPROACH	JOURNAL OF SOUND AND VIBRATION	176	2	195-208	NULL	NULL	Article	A1994PJ28600004	0	0	0	0	0	0	0	0	0	0	0	0	0	0	0	0	1	0	0	0	1	0	1	2	3	5	5	5	2
1994	10	8	0.8	10	50	5	63	3.15	RUHOFF, PT		UNIV SOUTHERN DENMARK; ROSKILDE UNIV	RECURSION-RELATIONS FOR MULTIDIMENSIONAL FRANCK-CONDON OVERLAP INTEGRALS	CHEMICAL PHYSICS	186	2015-02-03	355-374	NULL	NULL	Article	A1994PF45300015	0	0	0	0	0	0	0	0	0	0	0	0	0	0	0	0	0	0	1	0	1	2	0	4	5	3	6	2	7
1994	10	6	0.6	10	50	5	59	2.95	KOWAL, D; OVADYAHU, Z		HEBREW UNIV JERUSALEM	DISORDER-INDUCED GRANULARITY IN AN AMORPHOUS SUPERCONDUCTOR	SOLID STATE COMMUNICATIONS	90	12	783-786	NULL	NULL	Article	A1994NT95100004	0	0	0	0	0	0	0	0	0	0	0	0	0	0	0	1	1	0	0	2	0	1	1	0	2	5	3	6	11
[truncated: 5 more columns]
